# Supplementary material for: Identification of the Prognostic Value of Immune-Related Genes in Esophageal Cancer
Source: Front Genet. 2020 Aug 21;11:989. doi: 10.3389/fgene.2020.00989 (PMC7472890; doi:10.3389/fgene.2020.00989)
Supplement: Supplementary file 2 [file Table_2.XLS]

gene	conMean	treatMean	logFC	pValue	fdr
KAT2B	9.19197109090909	4.540191855625	-1.01762099765852	0.000134226950027767	0.00121694280387794
AC067930.5	0.272482557272727	0.844749108	1.63235904198567	0.00544060853103431	0.0182049851381826
LINC00519	0.329384900909091	2.9407501796875	3.1583379025574	0.00616542651593157	0.0200358044992625
NCMAP	2.55728956	0.957106268125	-1.41786450304169	0.0141937509817009	0.0373486516991425
ZP3	0.543472336363636	2.2317115019375	2.03787203230148	1.03178753901322e-05	0.000227086679989861
FAM69B	1.19273828181818	2.470372759375	1.05045123682683	0.0160292158867795	0.0409375619840153
JCHAIN	243.361738872727	84.5962983725	-1.52443592385151	0.0154846143985973	0.0399053963008733
AC007991.4	0.105092017272727	0.6567686508125	2.64373217816404	0.00180692307164668	0.00794786972604722
AC026124.2	0.198992075454545	0.45641926125	1.19764869691198	0.0009482649993796	0.00492994139530121
HOTAIR	0.193776858545455	0.8863185656125	2.19342904380457	0.000152343510449635	0.00133221160416696
OR7E38P	3.19103354545455	8.69440928125	1.44606423584557	0.000257309326775345	0.0019179407638379
ITGB8	2.62286679090909	8.539322193125	1.70297702232458	4.32672588208788e-05	0.000558111922891725
CEND1	0.19880766	0.653601536375	1.71703803014713	0.0141937509817009	0.0373486516991425
ALPP	0.0571435812727273	1.3375892255625	4.5488998663369	0.00790145067783991	0.0241054297140014
NAV1	2.46619872727273	6.6558375975	1.43233117477177	0.00634593889309496	0.0204011910601379
FGF11	0.097751241	0.3078637480125	1.65510507183996	0.00243292499000779	0.00995233732356029
SOWAHA	5.31072842181818	1.79787663986875	-1.56261572060971	0.00253636345508065	0.0102527759251292
RAD51	1.08736913636364	4.519995995625	2.05547970981783	2.16052665625008e-06	0.000103653161532419
PDE7B	1.48585677272727	0.5716823305625	-1.37800945026832	0.00421552091152309	0.0150838977725533
CNKSR2	1.03794238727273	0.15905560505	-2.70612324888974	0.0164480013049629	0.0418799958739145
ABHD17AP4	0.107231417272727	0.55726733	2.37764192061648	0.0168774266587384	0.0425825425965325
ADAMTS14	0.525546205454545	2.50813884625	2.25472770039976	1.37734779495963e-05	0.000269519120843755
DUS4L	0.843391818181818	1.9377463875	1.20010483190701	1.53169728000043e-06	8.93571770521851e-05
MTCYBP4	3.74380063545455	0.440275265875	-3.08802590787192	0.00109006551344004	0.00546957872420361
C8orf49	1.71125596363636	0.51763048653125	-1.72506107483225	0.000292449666977843	0.00210665833535537
PNPLA1	1.74610726545455	0.4676716403125	-1.90057433691868	0.0102982213236754	0.0292362039836552
S100A2	184.018384918182	385.577495198125	1.06717093865856	0.00889612934632511	0.0262185937908601
RAI14	4.34768818181818	13.16558181875	1.59845090051818	1.99372379381981e-05	0.000340489425740796
AC026700.1	0.0887615472727273	0.2082331795	1.23019324175931	0.00640646861599302	0.020589733202891
TMEM189	4.23555845454545	10.1567494875	1.26181465822427	6.44802856739518e-06	0.000170572576745954
LINC00592	0.0885914790909091	0.26570255968125	1.58457227707648	0.00473680928649294	0.01647260582107
AC083837.1	0.170150884545455	0.5543331710375	1.70393868909503	0.00139705244525918	0.00658124813629093
POLD2	13.3984453636364	27.3458679375	1.02925723999162	8.20963580112134e-05	0.000860163804698906
RNA5SP530	0.332895009090909	0.752063094125	1.17578646036248	0.00775501105901313	0.0238047392925537
AC103705.1	0.0564106081818182	0.2485978319375	2.13977531814326	0.00106256692824826	0.00536234756384941
AC105460.1	0.645729229090909	9.2662740186875	3.84298810820574	0.00720992559959455	0.0225233660362256
AC100830.1	0.641709195454545	0.2137987656625	-1.58566613277373	0.00781191367264379	0.0238422482444794
TUSC8	0.806640451363636	0.28246270826875	-1.5138653453841	0.00493338497722733	0.0169724904398686
FHOD1	2.80111527272727	5.85596145625	1.06390470282613	8.16653510239146e-06	0.000202103267460428
MASTL	2.53341890909091	7.171127175	1.50111425191149	3.69407190470914e-07	6.61906262199445e-05
AC027702.1	0.234214492727273	0.58078534275	1.31017469486935	0.00152399582573182	0.00702495926665298
SNORD11B	0.248798809090909	0.80809307375	1.69954188802837	0.000490204802070622	0.00303760738770841
AZGP1	41.5759859636364	8.70703944641875	-2.25549631259208	0.0123253167268376	0.0335583016842596
LDB3	2.38149780909091	0.448467333375	-2.40879441413802	0.00173443402213827	0.00770910465305139
NEUROD1	0.714694762090909	0.28785264818125	-1.31199673018584	0.0182905869626599	0.0453934397030188
LINC01235	0.233274690909091	0.69278153419375	1.57037068523264	0.00865304769755175	0.0257344649917536
GPC1	16.507935	53.292163016875	1.6907637273889	0.00311648614014769	0.0119949625770603
AL078644.1	0.212730045454545	0.451933388625	1.08708633627899	0.000336283301374318	0.00232077911172428
BID	3.16904572727273	8.036090896875	1.34244540558067	9.18219076540224e-06	0.000215073648152789
AC093162.1	0.119076163636364	0.3884033825625	1.70567111800619	0.00113731963477329	0.00564838629964478
WDFY3-AS2	0.556754309090909	0.2353392014375	-1.24229916268873	0.000118093041819681	0.0011111920326405
ST6GALNAC2	1.50639864545455	5.0852195975	1.75520646822461	0.0139472830142279	0.0368864495288036
KIAA1549L	0.152970119727273	1.93480793748125	3.66086858342628	3.88042013754663e-05	0.000513252426536322
AC040169.1	0.661315009090909	1.460252679375	1.14280848172536	0.00162608460234221	0.00735757039202493
SUMO2	21.4222090909091	45.3989376875	1.08355127889183	2.23648606983995e-07	6.61906262199445e-05
COBL	6.5937805	3.1984555895625	-1.04373041037572	0.00228499063832675	0.00949995062612587
HNRNPA3P5	0.402736627272727	0.921382245	1.19396311198414	1.30042431128045e-05	0.000259101845700204
FAR2P4	0.0168353092727273	0.62381151371875	5.21154805132541	0.00684574943176336	0.0216294284794276
BOLA2-SMG1P6	0.369531118181818	0.873937580625	1.24183438287597	2.10925241585529e-05	0.000351976469120261
IL20	0.0277355745454545	0.44774813039375	4.01287789167062	0.000258976443162202	0.00192970968905296
PSMA1	10.9501973636364	22.0437433125	1.00941236013762	4.64095496235767e-06	0.000146508184287877
MYOM1	2.12447	0.929250488125	-1.19296352522288	0.00975090451542256	0.0280869701229624
GINS1	1.4004435	6.6615729	2.24997908007082	4.0798388879083e-07	6.61906262199445e-05
H2AFX	17.4813725454545	55.1596768125	1.65779554183014	2.94186396548345e-06	0.00011575388124619
PKNOX2	0.712873200909091	0.1860874463125	-1.93766475394237	9.8554254617997e-05	0.000979587200489741
HOXA10	1.36916711272727	3.49266094525	1.35102805350282	0.000666429889545237	0.00379871982636299
UBE2SP2	0.227938603636364	0.7486909655625	1.71572506574406	9.18219076540224e-06	0.000215073648152789
AC103746.1	0.620954718181818	0.23894126725	-1.3778320253918	0.000186418234657616	0.00153910763033714
AC007996.1	1.11523806363636	2.237701873125	1.00466613317298	0.0186936206241693	0.046064467041558
NAGS	0.686967518181818	1.972837935625	1.52195865568802	0.000636365051130358	0.00366362058515233
DNER	12.0288519709091	0.6860005539375	-4.13214540723071	0.000336283301374318	0.00232077911172428
LINC02518	0.0171335518181818	0.3397521226875	4.30958640363427	0.00853713332836824	0.0255114707120036
G6PD	20.1793120909091	61.093893	1.59815118009899	0.000697811034822	0.00393251210942836
CAMTA1-DT	0.278777064545455	0.68860153925	1.30455753264855	0.000312749184176202	0.00220354715047432
AC011632.1	0.0402670400909091	1.18100119581875	4.87426718730169	0.0146932393393093	0.038380690927183
UCN2	0.296939648181818	2.030064791	2.77328412898339	5.89751765910507e-06	0.000163112077945548
SMC6	2.30120909090909	5.4055186125	1.23204096394058	2.29882008868405e-06	0.000104555690395303
AC009121.1	0.129644679636364	0.3257551698125	1.3292250728624	0.000270233022671057	0.0019831894790254
KISS1R	0.0351875605454545	0.3828363072	3.44359025307893	0.000498145276497139	0.00307156826773616
MIR4644	0.131244745454545	0.377444299375	1.52400409330982	0.00378981384869269	0.0139814093706324
DKC1	9.28346790909091	23.34587534375	1.33043194212818	2.0944116797847e-06	0.000102047760175167
PIM2	4.26182845454545	11.0195770125	1.37052441838247	0.0034497904045757	0.0129253407571335
MTFR2	0.720226071818182	3.117820316875	2.114016056049	3.42793011094224e-06	0.000124988045061806
AL355987.5	0.149064236363636	0.383008932125	1.36144387119294	0.00188899541617723	0.0082038041931283
HIST1H2BK	29.9493333636364	74.02484243125	1.30548562379153	8.42769830556407e-05	0.000875464177734213
LMLN	1.13948207272727	2.30486659375	1.01630502241212	0.000697811034822	0.00393251210942836
MAGI1-AS1	0.591537626363636	0.214511100875	-1.46341762941132	0.000855004585606818	0.00457268987281607
EPOP	0.745002518181818	3.58723912375	2.26755671075794	1.15199922390628e-06	7.92524749100556e-05
RNU6-446P	0.0843661872727273	0.2926599879375	1.79448870706367	0.0199298993014184	0.0485855144882026
LINC01655	0.0893046772727273	0.2690059183125	1.59083027077411	0.00176399505457762	0.00782994472073999
LINC02584	0.135863618818182	0.3492908784375	1.36226978098471	0.00240352124083839	0.00988194590975784
SNHG15	2.19409209090909	5.28723419375	1.26888915101973	2.60133645245865e-06	0.000110289607694647
CD300LF	0.239519890909091	0.8968326319375	1.90469330323066	4.56773664074352e-05	0.00057862405610623
TFDP1	16.1138675454545	37.6124493125	1.22290745548181	8.91751797600345e-06	0.000211822519827391
ACAN	0.147052256909091	0.893265649	2.60276035701293	0.000118093041819681	0.0011111920326405
LY6E-DT	0.0953620869090909	0.4045781799375	2.084930800035	6.47321708346315e-05	0.000728844931214222
CPA2	57.1206835036364	2.25935461345	-4.66003061315035	0.00218307638397263	0.00919125642202298
ECT2	4.54803654545455	25.13550456875	2.46641089783326	2.47431070425133e-07	6.61906262199445e-05
DCLRE1B	1.42172451818182	3.60479104875	1.34227368941166	3.42793011094224e-06	0.000124988045061806
AC027373.1	0.134064666363636	0.3994500960625	1.57508622077263	0.000141244451695637	0.00126432277812825
MTND3P25	5.85580155454545	2.474000365625	-1.24302094987684	0.0152184709539923	0.0393772311130088
CHCHD2P9	1.01462304545455	2.245724308125	1.14623699468042	0.000200938415088763	0.00162391197151713
STARD3	5.20375318181818	19.5981662625	1.91309423170224	0.00159137586617467	0.00724397208162781
AC027117.1	1.88479566363636	0.9150255785	-1.04252414709238	0.0106781274907157	0.0301037880302046
SF3A2	20.2169209090909	44.68449325	1.1442109756667	8.09858081948277e-07	7.29105566205039e-05
MESP2	0.108106816	0.69006447884375	2.67427368591641	0.00184934017710122	0.00805635991686276
MANCR	0.144507474545455	0.83596053775	2.53229072320751	0.0107749828647404	0.0303651037140185
DLL1	3.14724659090909	7.086064158125	1.17089430774102	0.00610771710307768	0.0198571150340363
CYCSP6	0.65945754	2.467908725375	1.90393736011849	0.00296858547161502	0.0116095359961605
HMGN2P23	0.0706539690909091	0.487046478125	2.785216939661	0.000250593683381457	0.00188943682782185
AGMO	0.221131291818182	0.59289822981875	1.42288129706175	0.0152150500948271	0.0393772311130088
PSMA4	8.18782127272727	17.1950487625	1.07044169107875	3.22491268644777e-06	0.000121014433690254
RGL3	3.91363113727273	1.59942787224375	-1.29095185307762	0.0102982213236754	0.0292362039836552
AC139769.1	1.47782673636364	0.55984048725625	-1.40038940422828	0.00429954608596621	0.0152961494141933
MARC2	8.93700860909091	3.871491965625	-1.20690236588837	0.00493573086704961	0.0169724904398686
SLAMF8	1.22748110909091	3.657134537375	1.57501287934793	0.000469691679089717	0.00294004144876845
CCKBR	16.7732807340909	0.25896353855	-6.01727210295638	6.7396676951796e-05	0.000752647831380521
AC084125.4	0.282727274545455	0.6901316304375	1.28746049088821	0.00065123613876586	0.00372765384818962
AC025048.4	0.30250876	0.684814230625	1.17873576132084	0.00192986756145072	0.0083438167276398
MSH6	3.20245136363636	6.96662251875	1.12128273386116	1.73068292043913e-05	0.000309584221181086
TFAP2A-AS1	0.180797107272727	0.5533033981875	1.61369918928615	0.000361466450919272	0.00244369639887544
TSPEAR-AS2	0.199873356363636	0.99985071855625	2.32262654130014	0.0199971875954186	0.0486303327061997
SNORA14A	0.162334190909091	0.4219186525625	1.37799797589154	0.015931634757279	0.040869649810623
BAG4	3.533202	7.09545255	1.00591846946851	5.51542906727213e-05	0.000656480096325965
AC011448.1	0.14015634	0.2974935721875	1.08582149063695	0.012998785102817	0.0349354326405808
HOXB2	2.73089722727273	5.9674628925	1.12774266849651	0.0137046008950066	0.0363633176203832
RGS1	1.88071944545455	12.565432469375	2.74010376851398	1.37734779495963e-05	0.000269519120843755
HIST1H2AG	0.602225893636364	1.550583275	1.36443436340944	0.000106521539983925	0.00103388275520334
AL139039.2	0.445942563636364	0.2184914070625	-1.02928136452795	0.000579965747402301	0.00342741703713975
AC011997.1	0.0974071027272727	0.4182519954375	2.10227354359463	7.78940943597979e-05	0.000828837112018141
RNVU1-7	0.122928009090909	0.5498485373125	2.16122059431523	0.000334401809013689	0.00232077911172428
EPHB4	10.4672633636364	25.30438075625	1.27350286639907	0.000134226950027767	0.00121694280387794
ZNF286B	0.191596381818182	0.4314824508125	1.17123156662005	0.000305253460861702	0.00216678454356634
CLDN1	10.3146034545455	72.189536973125	2.80710139272927	2.49530513095813e-05	0.000387436411284393
TRAV8-4	0.0944541863636364	0.317712278125	1.7500341989459	0.0186358036078302	0.046064467041558
RAI2	10.3168615454545	3.671643779375	-1.49050615927766	0.000290763962817083	0.00209520527488449
FAM92A1P1	0.192650880909091	0.5269782115	1.45175453043277	0.00145925245650771	0.00680248582804585
AL031985.3	0.778555527272727	1.645523133125	1.07967446594806	0.00145925245650771	0.00680248582804585
AC016205.1	0.153222424545455	0.6388482455875	2.05984581335762	0.000697811034822	0.00393251210942836
RHPN1-AS1	0.246094230909091	0.8209110011875	1.73801498348771	0.000270233022671057	0.0019831894790254
PBK	2.1930629	11.53797795625	2.39537131603402	6.04914742261934e-07	6.73491163759625e-05
BMP8B	1.14463464545455	2.362288253125	1.04529783750811	0.00405104474204015	0.0146656802617264
ELOVL5	6.61320944545455	17.256169721875	1.38368977253136	0.00373944743360213	0.013800251603393
PRKAA2	2.38231402736364	0.9203021524	-1.37218408837641	0.00906152655341205	0.0266164092922926
C8orf31	0.164395989090909	0.71652740325	2.12384677994052	0.0121077979227194	0.0331392837677133
CSE1L	20.95639	52.4099309375	1.32244999185152	5.66698686444617e-07	6.73491163759625e-05
ZNF469	0.398433017272727	1.857385654625	2.22086428707414	0.000896374227240474	0.00472301998298166
MMP17	0.283445975454545	1.2006961716875	2.08272544256331	0.00281279622228774	0.0110854878319202
TFAP2A	2.84155924727273	9.132488146875	1.68432517982224	0.00087636235011088	0.00465118368107126
C20orf27	5.48140181818182	13.7809063875	1.33005397753121	2.16937988269953e-05	0.000356302730434066
AC039056.2	0.267140656363636	0.7316246141875	1.45350405510206	0.000270233022671057	0.0019831894790254
NOTCH3	22.1945417272727	60.59177065	1.44891694528854	0.000800385960663996	0.0043546490080692
DCUN1D5	6.19869309090909	15.1170072625	1.28613657495253	2.94186396548345e-06	0.00011575388124619
ATP5MC1P4	0.294033990909091	1.2674549728125	2.10787964722436	3.38382507242873e-05	0.000474842470234274
PAFAH1B3	5.94440390909091	17.46825966375	1.5551318296375	1.68311609941856e-06	9.36934628676332e-05
UBE2SP1	0.435979648181818	1.68972298625	1.95445405425789	8.63743281423581e-07	7.41023990890341e-05
DARS2	7.613564	15.9207189	1.06426162254878	0.000177318844796365	0.00148514715452147
C1QTNF7	1.17407874545455	0.21619276379375	-2.44113903281511	0.00159137586617467	0.00724397208162781
IKBKE	3.40731340909091	6.85862596875	1.0092849267718	0.00205663236774399	0.0087654288543026
MTND4P19	0.651004648181818	0.2581088559375	-1.33468820189694	0.00859168884436555	0.0255624067520992
TP63	6.80228339363636	55.3748858438188	3.02514080221768	0.0199971875954186	0.0486303327061997
ANOS1	0.546201778181818	2.0107992661875	1.88026315167993	0.00659249018921361	0.0209994041743486
FAM174B	7.24173481818182	3.04542975875	-1.24968951858672	0.00102561416918307	0.00520951037362852
MIR1255A	1.060786	0.4524001525	-1.22946231958467	0.00334204269640087	0.0126713809478617
GDPD5	0.732414145454545	1.7536754530625	1.25965021771187	0.00873343402048934	0.0258540373567314
CRYBB3	0.32086406	0.6855707850625	1.09534342938029	0.00397101056355849	0.0144476630798219
AC099066.2	0.108227024545455	0.43304644246875	2.00046096788924	0.00413245049496607	0.0148794578928964
AL683887.1	0.0703317363636364	0.8083666856875	3.52276212636999	0.00691932066959844	0.0218495927091231
SORBS1	37.2016120909091	6.8352352975	-2.44430223286944	8.88034806052705e-05	0.000911235340150799
PML	6.82109781818182	15.45750924375	1.18023201146299	2.16937988269953e-05	0.000356302730434066
KCNJ11	2.97548020909091	0.8628403909	-1.78595690399978	0.000958979592939152	0.00496793666936534
TROAP	1.48166902727273	7.9406279875	2.42202989110266	3.23411228271539e-07	6.61906262199445e-05
SLC25A5P5	0.308541080909091	0.8255343326875	1.41986562506437	0.0014278402500708	0.00669170118911716
HIST1H2BE	0.212675008181818	1.0687921826875	2.32925894615365	4.56768861180234e-05	0.00057862405610623
DCLK2	1.53522563727273	0.60304286525	-1.34811824896833	0.0141937509817009	0.0373486516991425
PPP2R3B	0.888279245454546	1.918082529375	1.11057960822524	0.000227490407876096	0.00176045548394247
CD70	0.307558204545455	1.81178970575	2.558484144156	0.00243292499000779	0.00995233732356029
LINC00115	0.277182790909091	0.6007814308125	1.11600253265173	5.51542906727213e-05	0.000656480096325965
TFAP4	1.42239785454545	2.9905884125	1.07210431625367	9.8554254617997e-05	0.000979587200489741
ANP32E	8.11315445454546	22.79102395	1.49013088398948	2.5588817391702e-07	6.61906262199445e-05
AP000525.1	0.176626387272727	0.6928424949375	1.97182652738756	0.000343866990436708	0.00236472968206988
FAM177B	4.0642459	1.466890725875	-1.47022628914377	0.0125462901386552	0.0339949454252365
AQP9	0.205887497272727	1.2734395724	2.62880237345802	0.000239006091723493	0.00182695187583328
IFITM9P	0.372664982727273	0.898927211	1.27032503751502	0.00114625867514191	0.00565686288646005
LSM4	11.9312745454545	25.43741971875	1.0922041706005	5.89759352995972e-06	0.000163112077945548
FAM149A	2.84459439090909	1.1373532485625	-1.3225425461673	9.8554254617997e-05	0.000979587200489741
DNASE1L2	0.214774242727273	0.47004624579375	1.1299817189005	0.00975090451542256	0.0280869701229624
AC046143.1	0.6406807	1.445692305	1.17408309166479	0.000134226950027767	0.00121694280387794
RNA5SP38	0.518968949090909	1.140963291	1.13653224848679	0.0104652510029881	0.0296403502389485
PTPRN	0.735413513363636	0.258455950075	-1.50863727073625	0.0114755161778044	0.0317543470050375
AL158163.2	1.21816637272727	0.3780987413125	-1.68787623300976	8.20963580112134e-05	0.000860163804698906
AC023794.2	1.60826786181818	0.2629504965	-2.61264458568583	0.000796437318223755	0.0043546490080692
AC092969.1	0.0221986862727273	0.41087746404375	4.21016199827877	0.00118402646390539	0.00582350426053467
AC026401.3	3.62448032727273	11.8894126125	1.71383137803189	3.53397999517747e-06	0.000127579010485969
AC079305.3	3.23848446363636	0.174622435625	-4.21300798832869	0.00184070170714833	0.00805635991686276
AL023803.1	0.130506406363636	0.517014115875	1.98608304226232	0.000565393981511645	0.00337129327309694
AC138150.2	0.162758969090909	0.39099902625	1.2644279670492	0.000837575417242752	0.00449329019201071
ESRRG	9.46821689636364	0.202197264549375	-5.5492573706652	0.00112113410211483	0.00557053162661052
LINC00501	0.111453256090909	0.22720256535	1.02754035909903	0.0070116753602522	0.0220330970778853
SQLE	12.1105803636364	26.10926420625	1.10829379759206	0.000681952689059456	0.00386905575169962
RFWD3	4.42032118181818	11.10454460625	1.32892712446756	2.29882008868405e-06	0.000104555690395303
CBX3P9	0.275510325454545	0.69883687325	1.34284934375653	3.77587388626551e-05	0.000506467155179832
C10orf91	0.284813219909091	0.75715773675	1.410577772433	0.000118093041819681	0.0011111920326405
HOXB3	1.79965129090909	3.65367301875	1.02163013731136	0.00781191367264379	0.0238422482444794
AC104088.1	0.513130741818182	1.0788377609375	1.07207955852909	0.00795880157938324	0.0241568976044542
HMGB1	16.0910551818182	32.5029539375	1.01431190442379	2.60133645245865e-06	0.000110289607694647
RIMS3	3.10951880909091	1.0757376673125	-1.53136504312978	0.000937674672300158	0.00487604202660104
TSEN54	4.24968109090909	8.8854699375	1.06409349892036	5.55593713260879e-06	0.000158885276666774
C8orf88	2.75964157272727	0.973196933	-1.50367722052458	0.0196640686767393	0.0479588439733585
DNTTIP1	9.24374463636364	20.88970944375	1.17624311580272	2.22864351498008e-06	0.000104402642777771
CHEK2	0.955107654545455	3.09598008125	1.69666092940591	6.45608928776891e-07	6.75485840849356e-05
E2F2	1.48347421272727	3.462296659375	1.22274949556527	0.00102561416918307	0.00520951037362852
UBE2Q1-AS1	0.290583412727273	0.6612560259375	1.18625661191534	0.00100294074708187	0.0051348782410274
BLCAP	6.47356536363636	13.0833879	1.01510375921758	4.21079294541198e-05	0.000546379105971399
LAG3	0.649152063636364	2.4154025525	1.8956352758393	0.00102561416918307	0.00520951037362852
GNMT	4.44924454727273	0.553862102125	-3.00596166571167	0.00166148883815673	0.00747601631270152
ZNF626	1.36219149545455	0.3995838045625	-1.76935951427214	0.00169760107862601	0.00758856125809179
HPGD	24.7409681818182	6.3075231494375	-1.97175645682156	0.000103800582844519	0.00101512979476511
C10orf55	0.0974448318181818	0.8032375495625	3.04316913723409	3.87133721388797e-06	0.0001346474471037
AC017083.1	0.171003979090909	0.367867677375	1.10515702418138	0.00214533876341475	0.00904830848799392
LINC02535	0.329732501909091	0.826903257275	1.32642245135703	0.00302220526845651	0.0117547069852884
DIP2B	7.03948745454545	14.1959943125	1.01194160641182	0.000141244451695637	0.00126432277812825
WDR66	0.322452360909091	1.5053348456875	2.22292649709273	9.11519388239128e-05	0.000925350796125634
PLAC1	0.194234935454545	0.59881735424375	1.62431332265697	0.00659135394231815	0.0209994041743486
FOXCUT	0.0347040772727273	0.2936873299375	3.0811039516501	0.000355518895973992	0.00242295541658038
HMGB3	3.28242190909091	15.500498975	2.23948206389303	4.81067311284508e-07	6.61906262199445e-05
CKLF	1.93641650909091	6.4993778375	1.74691232145817	1.84886714845192e-06	9.65338105171424e-05
Z93403.1	0.0801792890909091	0.2113222263625	1.39814298342801	0.0121545716912441	0.0332631429683947
LINC01572	0.171937253636364	0.350168969625	1.02616907704004	0.000516044823116396	0.0031508547572753
LINC01451	0.133472048181818	0.50670140398125	1.92459818307421	0.00474593566257732	0.01647260582107
IFI27	20.8494933636364	75.22544141875	1.8512083401945	0.000109309701466093	0.00105625810025341
DNAJB11	6.32834672727273	14.10323245625	1.15612531405223	1.3500571269557e-06	8.43862850468853e-05
TGFB1	19.2984294545455	40.40066694375	1.06589566671126	0.000937674672300158	0.00487604202660104
ANGPT2	0.672677654545455	2.839487158125	2.07764314736694	5.07875036755033e-06	0.000153463842252622
S100A5	0.447877988181818	0.9612765548125	1.10184578346081	0.0139472830142279	0.0368864495288036
TMEM38B	2.53942454545455	5.273563610625	1.05427658514437	0.000200938415088763	0.00162391197151713
GPR17	1.24873954090909	0.34606643065	-1.85135168625451	0.00554701121974418	0.0184678077087724
RNA5SP311	2.1310661	0.982222665	-1.11745332384659	0.00162376977483368	0.00735757039202493
IGFL1P1	0.317394911818182	2.6958932395625	3.08641245976916	0.00580067455148349	0.0191578135813412
SLC39A8	1.87502430909091	4.6297914225	1.30403790004646	0.00169760107862601	0.00758856125809179
EVA1A	0.158259647272727	1.9169360791875	3.59843687871537	5.89759352995972e-06	0.000163112077945548
GPIHBP1	0.899203224545455	0.25167664225625	-1.83707588079712	0.00381523455079496	0.0140161018081849
PHLDA3	7.42709545454546	15.411480379375	1.05313542400159	0.0112713650453584	0.0313440514932383
AC006329.1	1.21197590909091	4.219097568625	1.79957342885332	0.000134226950027767	0.00121694280387794
BASP1	4.66654610909091	21.406220145625	2.19760301517325	0.0041325403920665	0.0148794578928964
LIFR	16.5510679	1.892162772875	-3.12881619826412	0.000480901189855119	0.00298837176907708
SLC38A6	0.707860618181818	1.58737191625	1.16510296823861	1.78049185548679e-05	0.000314635059147694
SINHCAF	6.29007927272727	16.26578283125	1.3706901529811	7.04741940105341e-06	0.000181383993219818
RPA3	3.26943836363636	9.38299826875	1.52100617365121	4.65507415067426e-07	6.61906262199445e-05
RNU6-742P	0.970578290909091	0.427587214625	-1.18262587607957	0.000412126113759711	0.0026913680569317
U62317.1	0.258470886363636	3.606800893125	3.80264609141013	3.45671488733104e-07	6.61906262199445e-05
AL157932.1	0.474648393636364	0.9773271375625	1.04198235107774	0.00130832415967627	0.00625895640525645
ESRRB	2.29275132	0.08570081676875	-4.74162711936039	0.000244966927895044	0.00185630117130581
NDUFS6	17.5394381818182	36.461284925	1.05576286747139	2.35970588364594e-05	0.000374353050156071
TAF4B	1.49999077272727	3.16874503375	1.07895795510485	0.00102561416918307	0.00520951037362852
THY1	4.54414185454545	13.46680164	1.56732747469605	2.35970588364594e-05	0.000374353050156071
LZTS1	1.19149471	2.843291299375	1.25478936655323	0.00587757990805907	0.0193068792265178
RAP2B	6.45477409090909	16.71791878125	1.37295674806573	3.77587388626551e-05	0.000506467155179832
ORC1	1.06813582727273	4.7652880625	2.15746831193212	1.48420082353543e-06	8.84737368296583e-05
TM7SF2	10.7106108181818	4.65809696375	-1.20122818189838	0.00205663236774399	0.0087654288543026
GPX3	52.6924277272727	22.41014873125	-1.23344342759553	0.0123253167268376	0.0335583016842596
STEAP1	4.42954776363636	14.53200601625	1.7140025492294	9.11519388239128e-05	0.000925350796125634
KRT17P2	0.216804640818182	0.64926879328125	1.58242023007772	0.0134645392681143	0.0358816266852192
FAM83B	7.08467718727273	14.770955025	1.05998908396186	0.00599165301091106	0.0195962614620573
ZWILCH	2.65940870909091	7.2466045125	1.44619964691819	4.64095496235767e-06	0.000146508184287877
HCG21	1.39339371545455	0.1322255253125	-3.39753034939495	0.00164162200934859	0.00742173273372992
AC007919.1	0.197421126363636	1.10179484575	2.48050733066579	0.000447414968090391	0.00283590855622604
F11R	16.8827174545455	36.4347296625	1.10976714627725	1.45859968991977e-05	0.00027942018753393
SLC52A1	0.415075701	1.4027751861875	1.75683743344057	0.00318069950556094	0.012177837431424
PCNA	26.8877745454545	97.8255899375	1.86326155454735	3.69407190470914e-07	6.61906262199445e-05
HCN3	1.04823836363636	2.435609595	1.21631608641861	0.000109309701466093	0.00105625810025341
KIF23	1.32261201818182	6.9445271625	2.39248655154799	1.34237235874005e-07	6.61906262199445e-05
AC106795.1	1.28311623636364	3.25819231875	1.34441989438603	0.00181031379279121	0.00794786972604722
NCAM1	2.65312136090909	0.48894021825625	-2.43996068419625	4.32672588208788e-05	0.000558111922891725
FAM72D	0.120009771363636	0.673158944125	2.48779531270455	3.94712115127705e-07	6.61906262199445e-05
CEP72	1.09836455454545	3.46423642	1.65718041751035	6.6421889016496e-06	0.0001734023467797
RELN	0.575326318181818	0.18185551239125	-1.66158781018894	0.00139704316438924	0.00658124813629093
DLX5	0.820584593636364	6.4720588862125	2.97950076103455	0.00405104474204015	0.0146656802617264
RNF168	4.145688	9.06984700625	1.12946667014849	7.99691369858263e-05	0.000844753650332652
CCL3	0.343956005454545	1.7863075743125	2.3766845610843	4.82144247487865e-05	0.000596598965061766
CFAP74	0.0423752081818182	0.49451643589375	3.54472611053635	0.000492359820670751	0.00303760738770841
LRRC26	6.40633231818182	2.782909767225	-1.20290450590292	0.00370134897052225	0.0137012540487505
AC098487.1	0.203427621818182	0.4547511725625	1.16056177325158	0.00634593889309496	0.0204011910601379
PPP1R12B	16.8842011818182	5.287473104375	-1.6750235999308	0.0146982414676573	0.038380690927183
ANKRD13B	1.67983595454545	5.186236463125	1.62636763386999	6.47321708346315e-05	0.000728844931214222
MET	9.71004109090909	25.38172665	1.38624090918623	0.000407393355500461	0.00266125543095957
AL355073.2	0.478067311818182	0.190658785	-1.32622075602083	0.00336504840746209	0.0127448385008921
B3GNT6	7.26551827618182	1.917027502775	-1.92219467939618	0.00107231634040644	0.00538459777410856
AL356653.1	0.837789227272727	2.093135934375	1.32100676895818	1.45859968991977e-05	0.00027942018753393
WNT7B	4.00007052936364	12.823380854125	1.68067933227292	0.000636365051130358	0.00366362058515233
WSCD1	0.520246710909091	0.23099030655625	-1.17136362840163	0.00554701121974418	0.0184678077087724
BLACAT1	0.233772214454545	2.541041140125	3.44224436292752	4.23944246095618e-06	0.000141381528534052
LINC00511	1.24588451818182	3.67681581	1.5612865563279	6.82604513423247e-05	0.000756118427349892
GALNT18	2.64543763636364	5.6027396	1.0826260336055	0.00738465886558843	0.0228635977925953
LST1	0.896156945454545	2.45089136375	1.45148321677394	0.0022375406929188	0.00933282702363863
OR11H7	0.04152302	0.26723673325	2.68613504739977	0.0049062814999583	0.0169565119075178
MTBP	0.346649836363636	1.471093601875	2.08533805984731	1.5394247107538e-07	6.61906262199445e-05
SRRM3	0.462415452727273	1.657950449	1.84213937490489	0.00781191367264379	0.0238422482444794
AC093520.2	0.103733276363636	0.25531931375	1.29942390793664	0.00957367625295136	0.0277279928869661
AC007611.1	0.0896884554545455	0.2510085992625	1.48474258912023	0.000257307127472892	0.0019179407638379
CYFIP2	9.13668796363636	2.1428946175	-2.0921103817317	0.0023333607056127	0.00964605671895107
RNU6-101P	0.563492418181818	0.2328122516875	-1.27522921727967	0.0148291789928694	0.0387041217879985
COL5A1	10.6224818636364	38.82460979375	1.86985054443865	0.00032041696159211	0.00224527926609564
WASF1	2.34188334545455	5.55843991625	1.24701080577318	0.00697848518137402	0.0219319523506564
RNU5D-1	0.164725590909091	0.6055568655	1.87819774212836	0.00856124535181433	0.0255114707120036
MYBBP1A	7.64416145454546	15.74736796875	1.0426805599025	1.06220893975164e-05	0.000229397285043896
IL1RL1	1.50757	0.582771346875	-1.37122314012818	0.0116829425014759	0.0322264195063407
GATA6	30.7296557272727	13.559713223125	-1.18030493714129	0.0177653327333012	0.044280754723303
C17orf53	0.708531669090909	3.9360113425	2.47383013459895	1.64816617604672e-07	6.61906262199445e-05
GALNT16	0.595316200909091	0.187325307125	-1.66811033952799	0.00264380981235557	0.010591215393683
GLUL	182.292163636364	56.3504075	-1.69375459578078	0.000714011537909465	0.00400729359026305
AC244453.3	1.35213810818182	0.1293790035	-3.38556710573905	0.000557212909684102	0.00333793724675769
UBL3	37.9553917272727	14.54165674375	-1.38411319512098	6.82604513423247e-05	0.000756118427349892
KRT86	0.193122858181818	0.8149490669375	2.0771909629638	0.000747466038145539	0.00414297302166454
SNORD12C	0.544772654545455	1.700923283125	1.64259187984515	0.000357121120043661	0.00243311701750083
AP003119.2	0.447333981818182	1.3198695246875	1.56097105719543	0.0146982414676573	0.038380690927183
AC006262.1	0.149951917818182	0.30170991743125	1.00866214598088	0.0177652643828917	0.044280754723303
NAA10	3.45964527272727	6.960190875	1.00850274900323	8.63743281423581e-07	7.41023990890341e-05
HOXD10	0.271558644	4.03703026365	3.89395871042038	0.00065123613876586	0.00372765384818962
PIGX	4.56643390909091	11.04169269375	1.2738214963772	2.4266045396458e-05	0.000380823726785016
AL390729.1	0.245369618181818	0.72336287375	1.55976292960261	0.000550684113238483	0.0033170263028064
TICRR	0.750214550909091	3.761558886875	2.32595552539551	3.57349177646939e-07	6.61906262199445e-05
CYP2C18	10.3267628718182	5.0822186145	-1.02285774358011	0.0206782298127767	0.0499037654290255
TIGD1	1.08550650909091	2.6310383625	1.27726390732402	2.23113669234804e-05	0.000360758147956379
DUXAP9	0.0309843353636364	0.32321593370625	3.38288739405829	4.78245605106978e-06	0.000149473251745635
ACTBL2	0.0476861921818182	0.257878080675	2.43504566005078	0.00344815685881254	0.0129253407571335
FCHO1	0.626754872727273	2.1455063678125	1.77534497048007	0.000352882425128373	0.00240573662029711
CENPH	1.48224402727273	4.9424727125	1.73745001745012	5.39229607859096e-06	0.000157080241426544
LINC00365	2.39042300990909	0.3542173757125	-2.75455905187697	0.00974844911628297	0.0280869701229624
RPL22L1	6.707542	18.17547244375	1.4381367770768	2.8674763377546e-05	0.000423291361950455
NKRF	2.08244209090909	4.45568238125	1.09737001799652	1.53169728000043e-06	8.93571770521851e-05
GTSE1	1.33989554545455	5.782963975	2.10968857831687	1.04691808533245e-06	7.81686926717338e-05
IL32	9.91793709090909	26.50200249375	1.41798939443039	0.000244966927895044	0.00185630117130581
FAM234B	0.699538245454545	1.560714653125	1.15773195188313	0.0177653327333012	0.044280754723303
AL354798.1	0.187200341818182	0.468769856875	1.32429673447644	0.0152050337763657	0.0393772311130088
AC003965.2	0.578474118181818	2.1533009603125	1.89622565718349	0.0126536069656592	0.0342814810634955
MRPL13	3.89310118181818	8.70051474375	1.160180915996	3.34362576165242e-07	6.61906262199445e-05
NFKB2	9.85223109090909	21.17200000625	1.10363518675277	0.000121165816082092	0.00113182944424762
AL096865.1	0.157128478181818	0.4580102391875	1.54343517092493	0.00544049677124102	0.0182049851381826
KNTC1	1.61616618181818	5.85412230625	1.85687733690567	5.13705670678862e-07	6.73491163759625e-05
BANF1	24.3082809090909	63.2580854375	1.37980202303113	4.3583101553249e-07	6.61906262199445e-05
AC068491.4	0.0835355118181818	0.314690859125	1.91347373523367	1.30042431128045e-05	0.000259101845700204
MT1E	119.443903545455	49.00336500375	-1.28538049414017	0.00724697049545148	0.0225233660362256
AL162574.2	0.00813341	0.2458638105	4.91785524425997	0.0178783469288261	0.0445573702166699
AC069499.2	0.0351767727272727	0.296351760375	3.074615592592	1.96185339267681e-06	9.82948454569597e-05
MIR548L	0.283708618181818	0.664504535	1.22786906955233	0.0162346069792148	0.0414330957634487
MINDY1	13.7473506363636	6.471042473125	-1.08708356035216	3.03345551239369e-06	0.00011787372334749
PXMP2	17.2812143636364	5.999537575	-1.52628138846478	0.0125462901386552	0.0339949454252365
DUSP19	4.35366914545455	0.905673325	-2.26516910363449	0.000516044823116396	0.0031508547572753
XXYLT1	2.65451736363636	6.51461609	1.2952305840671	4.82144247487865e-05	0.000596598965061766
FADS2	1.65284304545455	5.24032144625	1.66470557843276	0.0022375406929188	0.00933282702363863
SIRPA	6.72412527272727	14.394779329375	1.09812716485692	0.00646815781740154	0.0207119274840886
SPC24	0.926548136363636	3.53369156875	1.93123828788714	3.32493569738996e-06	0.000123078880290694
DMBX1	0.0659461142727273	0.44117392560625	2.74198796733806	0.000442602405348612	0.00282133240728776
APOBEC3C	8.07007954545455	18.84706390625	1.22368499135819	0.000388404568265146	0.00256633244939191
AC113346.1	0.0101873454545455	0.5196668285625	5.67273689320224	7.47537828642226e-05	0.000808797481563105
HOXB7	2.20152597272727	10.36344073125	2.23492729707422	9.45435917043187e-06	0.000218408675365932
AC007014.2	0.174620799090909	0.431401314	1.30480516212169	0.000308977463527216	0.00219179635849057
LINC01481	0.242506314545455	0.63997269878125	1.39998804742219	1.73068292043913e-05	0.000309584221181086
MMP3	0.572124422727273	25.3065679506875	5.46703912260254	1.227614589483e-06	8.13834071943018e-05
MAGOHB	1.68156429090909	3.498013925	1.05673209420712	1.06220893975164e-05	0.000229397285043896
C1GALT1C1L	0.220957095454545	0.618542536875	1.4851065518763	0.0160216030719993	0.0409375619840153
TDRKH	1.14282550909091	2.382877349875	1.06009955160334	0.00781191367264379	0.0238422482444794
MGME1	5.73366309090909	13.02551595	1.18381148015711	1.88423677236781e-05	0.000328196240995944
BCL2L12	2.61894954545455	7.72446392375	1.56044654757357	1.84886714845192e-06	9.65338105171424e-05
ATP1B3	39.8530321818182	115.0234191875	1.52916622939849	7.1970167366121e-05	0.000783718940502055
CDK2AP1	11.583132	24.2413775875	1.06544628553565	3.29203448525071e-05	0.000465545174103619
FAM72B	0.163720753636364	0.8780230038125	2.4230215253285	9.21072663845505e-07	7.60388930828231e-05
AC023034.2	0.0648008609090909	0.389747748125	2.58845580216537	0.0159133354693335	0.0408274938504291
C21orf58	0.621569581818182	1.787301760625	1.52379542518045	3.2026124731588e-05	0.000458531106513711
HAUS1	2.371167	5.17686643125	1.12648182096351	0.000130842657152317	0.00119517528623016
MT-TE	1.7102944	0.439132975	-1.96151490623628	0.000858709418628388	0.00458194779300811
AC099677.1	6.60572727272727	3.21569175375	-1.03858828617595	0.000211189323415328	0.00167458819440273
OSCAR	0.410464752727273	1.6416890618125	1.99985065866944	3.67400517011074e-05	0.00049954139904607
POP4	2.56366290909091	5.7236067425	1.15871797345586	1.54440994457166e-05	0.00028730490099825
LINC00941	0.261524025454545	1.577949967325	2.59303606809547	0.00166148883815673	0.00747601631270152
NPY	2.20288592272727	0.3957774725625	-2.47663338404853	0.00407933568116882	0.0147632136802201
FOXL2	0.0414511176363636	1.137018952425	4.77770149051923	0.00253454411349607	0.0102527759251292
PLXDC1	0.985439063636364	1.9778680575	1.00510762036161	0.000747466038145539	0.00414297302166454
NLRC5	3.43931881818182	8.412702523125	1.29044647375332	0.000177318844796365	0.00148514715452147
CPSF1P1	0.109049004545455	0.407730144775	1.90263802337445	0.0149563636358457	0.038841449105104
AC018926.3	1.62825893636364	0.619563561625	-1.39400594207968	0.0051323648803799	0.0174892128486092
AC007849.1	3.85090068181818	1.8078345461875	-1.0909332675056	0.00622567805164101	0.0201303393289711
MT1P3	0.982916622727273	0.4454004380625	-1.14196606608489	0.00269644764845189	0.0107515926456949
WDR54	1.2913014	4.245013589375	1.7169433957942	2.03024229614084e-06	9.95865711046483e-05
NCAPG	1.56428631818182	6.660693025	2.09016769355775	1.227614589483e-06	8.13834071943018e-05
DEPDC1	0.939867171818182	5.02146230875	2.41757876988588	3.94712115127705e-07	6.61906262199445e-05
EIF3B	13.5375954545455	27.938452125	1.04528058286524	1.63501992181476e-05	0.000298326362214692
MYOT	0.560238436363636	0.23669284891875	-1.24302484669021	0.00405082354281203	0.0146656802617264
LINC01711	0.0296413418181818	0.30598610723125	3.36778348850631	0.000635312145965823	0.00366362058515233
ANGPTL1	5.67836246363636	0.8803081705125	-2.68939437949489	0.00152399582573182	0.00702495926665298
TBX4	0.0655273068181818	0.37828661961875	2.52931160461986	0.00417382091557226	0.0150206744809959
MLIP-IT1	0.0716795345454545	0.24864303925	1.79444286919916	0.0150757654001773	0.039142240643209
AL807752.1	0.129073847272727	0.262425182625	1.02370945549221	0.00112113410211483	0.00557053162661052
F12	1.47131947636364	4.695270281875	1.67409766701479	0.000144881425205845	0.00128270778600901
AC080013.1	0.119225347727273	0.3342553925625	1.48725984515518	0.000579983447067302	0.00342741703713975
MIF	29.3617836363636	71.5862255	1.28574240321611	0.000177318844796365	0.00148514715452147
RPL26L1	5.21966572727273	10.85483845625	1.05630893245219	5.55593713260879e-06	0.000158885276666774
AC015908.3	1.33166586363636	0.24894437375	-2.41933681709234	1.48344994770382e-06	8.84737368296583e-05
HIST1H3I	0.112169226363636	0.386458141375	1.78463523256663	0.000361301244897964	0.00244369639887544
SLC4A4	7.74648255454545	2.4129301695875	-1.68275521007351	0.00114626654366126	0.00565686288646005
HTR1D	0.543103865454545	1.69769555475	1.6442777291418	0.00195047179378192	0.00842689908863469
FAM89A	2.59073638181818	6.986644784375	1.43123756972619	9.11519388239128e-05	0.000925350796125634
ZNF385C	0.192761232727273	0.5606661760625	1.54032710494849	0.0206782298127767	0.0499037654290255
RUBCNL	0.233525464545455	0.554119216625	1.24661652425765	0.0104866440028094	0.0296403502389485
CCDC24	1.36824327272727	3.4308751475	1.32625186270496	0.000121165816082092	0.00113182944424762
AC079907.1	0.214888889090909	0.5154886381875	1.26234974008942	0.000305253460861702	0.00216678454356634
ARL5B	5.63517227272727	12.48280693125	1.14741075976872	1.54440994457166e-05	0.00028730490099825
AC064807.2	0.929930135454546	0.1993503526875	-2.22181617459802	0.00628045166781734	0.0203040403630619
AC015802.5	0.108507433636364	0.2439481115625	1.16878043286857	0.00604837170022557	0.0197758522920094
AC022211.2	0.276159644545455	0.84277721375	1.60964879570706	1.41741858081374e-05	0.000274657805956264
SOCS1	4.62844790909091	13.90941680625	1.5874615415243	0.000417209675728502	0.00269639470484858
SINHCAFP2	0.176930827272727	0.3850142853125	1.12172653989411	0.000980732110130098	0.00505191343850157
AC010595.1	0.05516607	0.438992032925	2.99234164469914	0.00303764784731348	0.0118120550934371
CBWD5	0.290845	0.630673835625	1.1166435796606	3.03064482044777e-05	0.000441127190531842
RUVBL1	2.49037372727273	7.87232163125	1.66042690258889	1.30799293905677e-06	8.22269009417959e-05
AGTRAP	6.09314681818182	18.74078849375	1.62092224522346	2.09037443157625e-07	6.61906262199445e-05
S100A6	242.521858181818	635.7949490625	1.39044677393777	0.000352882425128373	0.00240573662029711
HIST1H4I	4.72294609090909	13.60467721875	1.52634375461228	7.00920942815319e-05	0.000770942557364039
NCAPD2P1	0.0427878281818182	0.33618087068125	2.97396527703677	0.00576546808489957	0.0190501654271784
HEATR1	4.86678454545455	10.09877203125	1.05313906547235	4.82144247487865e-05	0.000596598965061766
RNA5SP498	0.923792818181818	4.92769196125	2.41527083799281	0.000172918073956062	0.00146116753303378
WDR62	0.717587552727273	2.996524428125	2.06206336442609	5.66698686444617e-07	6.73491163759625e-05
ZWINT	5.79951745454545	17.68783256875	1.6087525021746	1.68220348134184e-05	0.000303894017847361
LY86	0.818616972727273	2.6179671635	1.67718651783563	0.00993039251437472	0.028461574353069
CTXND1	2.16223617	0.17619212725625	-3.61730274261042	0.000666330288660412	0.00379871982636299
PSAPL1	13.9771535245455	0.98503455603125	-3.82675243596043	0.00127850043584758	0.0061567474622001
RNA5SP187	1.62269483636364	0.71433922	-1.1837104742976	0.00729161361452134	0.0226588964552391
CCT2	13.6741017272727	38.60142520625	1.49720805105421	2.37111579305288e-06	0.00010564745459189
AC007637.1	2.01786398181818	0.6021074749375	-1.74473599679865	3.88025403721514e-05	0.000513252426536322
LYPD1	0.119487321818182	0.773828156625	2.69515567443359	0.000370245423046683	0.00248081443185062
AL359513.1	0.283202493636364	1.162002731625	2.03670758650528	2.78905799646533e-05	0.000415358895770402
AC019069.1	0.4500554	1.392452764375	1.62945388100914	0.000191156342347315	0.00156861489179753
HRH2	6.60695036636364	0.599334604625	-3.46255092640635	0.0160292158867795	0.0409375619840153
AC138305.3	4.11943336363636	8.7887275375	1.09320839664485	0.00155735031570423	0.00713660512288677
HOXC-AS1	0.127339035454545	1.0787012326875	3.08254869105153	1.99788284303911e-06	9.95619201757782e-05
KIF11	3.60321699090909	14.32632953125	1.99131159145186	8.63743281423581e-07	7.41023990890341e-05
AC004870.2	0.0412169520909091	0.2516375627125	2.61003756422152	0.00766783461638093	0.0235470547308486
RNU6-880P	0.0568073090909091	0.289851064	2.35116331094408	0.0126736141158669	0.0343314333844503
CCNE1	1.22232515454545	7.45229162375	2.60805601901703	1.39342074470324e-06	8.66018909996386e-05
SGK2	7.06804211818182	2.9948006389375	-1.23885066951927	0.0160292158867795	0.0409375619840153
ADAMTSL1	1.84531303727273	0.5550476645	-1.73318200179347	0.000553570554991368	0.0033170263028064
PPIAP34	0.119671139090909	0.2601822201875	1.12044711578303	0.000937648081716117	0.00487604202660104
HIF1A-AS2	0.384085207272727	0.876529551125	1.19037632978813	0.00659249018921361	0.0209994041743486
ZMYND15	0.74436	1.53199268125	1.0413369692726	0.0112713650453584	0.0313440514932383
RCC2	24.0099380909091	62.7245850625	1.38539933829173	1.73068292043913e-05	0.000309584221181086
MTND5P11	8.62453027272727	2.0281809875	-2.08825948488414	0.000593625556044477	0.00348076823628653
CENPQ	1.64722776363636	5.08396143	1.62591303365585	4.50433516750158e-07	6.61906262199445e-05
CCDC77	1.12024014545455	2.457741604375	1.13352520995123	5.97617919627234e-05	0.00069175064696746
SHKBP1	12.0639581818182	24.4822954125	1.02103549585052	6.66933042114828e-07	6.75485840849356e-05
CLCNKA	2.16850416281818	0.094564511425	-4.51925753812406	0.003116127731005	0.0119949625770603
BVES	3.59809859090909	1.2593020450625	-1.51461036153323	0.012998785102817	0.0349354326405808
ATAD2	4.17909281818182	13.7793241625	1.72124342303221	7.11635666297148e-07	6.98136926976803e-05
IFITM3	123.359537272727	319.12946625	1.37127256467993	3.77587388626551e-05	0.000506467155179832
AC025244.1	0.0586936	0.325476383625	2.47127776175336	0.00765204150080398	0.0235470547308486
PDSS1	2.69815518181818	6.10374221875	1.17772070776944	0.000276920703867067	0.0020241210285666
KCNS1	0.0555297555454545	0.3316743593125	2.57843453629541	0.00100294074708187	0.0051348782410274
AC096745.2	0.856170745454545	0.2439435363	-1.81135128374554	0.0196552482798813	0.0479588439733585
ANKRD18B	0.21631402	0.97443631025625	2.17144071916158	0.00135200797397391	0.00643277043206334
SLFN11	2.09232996363636	5.82218269375	1.47644972562796	0.00166148883815673	0.00747601631270152
LEPR	9.65223169090909	1.33809324	-2.85068389796716	0.00503317976569101	0.0172236624016928
AP001972.1	0.52115717	0.22676370025	-1.20052880863974	0.000619184808612638	0.00360067365177772
AL139023.1	0.107270739090909	0.539019388	2.3290805694139	0.0099694060139231	0.0285696483320141
BARD1	1.44971904545455	3.42186254375	1.2390084738872	8.16653510239146e-06	0.000202103267460428
CBX4	7.11492154545455	16.2463518875	1.19119604415542	1.90752263404723e-06	9.77303809485978e-05
GAD1	0.114890971181818	0.6350372949125	2.46657589511956	0.000233181548618457	0.00179119127076053
PLPP4	0.085928343	1.2228530556375	3.83097316730838	0.000791325349055615	0.00433012122593539
LINC00337	0.0585577776363636	0.2256699940625	1.94628189795022	7.1970167366121e-05	0.000783718940502055
AL445490.1	0.120404137909091	0.308340702175	1.35664036957516	0.00421542957923283	0.0150838977725533
MTND3P10	0.146722084545455	0.37054820575	1.33657519815624	0.00191607645553371	0.00831871494695594
SEMA3G	2.87408961818182	1.3874760235625	-1.05064220674762	0.0199971875954186	0.0486303327061997
RAD21	22.2337836363636	46.9380168125	1.07800340752248	1.96796372035235e-06	9.82948454569597e-05
RNU6-1189P	0.733628618181818	0.3144666196875	-1.22214303362794	0.000125133938557145	0.00116047273158739
MFAP2	0.8967029	8.6308072775	3.26679353871634	1.68311609941856e-06	9.36934628676332e-05
AL356215.1	0.110817952727273	0.4097386783375	1.88651246639193	0.00352014509655731	0.0131464568338498
RNU6-438P	0.0567721909090909	0.694110059375	3.61190811414949	0.000443496315255375	0.00282620707510686
ZNF385A	18.0384521818182	40.654423	1.17233676776542	0.00634593889309496	0.0204011910601379
FAAP24	0.7024664	2.1919732225	1.64172904833672	2.22864351498008e-06	0.000104402642777771
XPR1	4.37884790909091	11.711128825	1.41925689607762	4.21079294541198e-05	0.000546379105971399
IGFL4	0.0917627109090909	0.4526578565	2.30244107651296	0.0145705998370213	0.0381886920611615
AC091057.4	0.227031521818182	0.813099364	1.8405390461449	1.50092021063769e-05	0.000283799753224898
OIP5	1.11409482727273	4.213703018125	1.91921660225622	4.50323266376282e-06	0.000145305635671297
CEP85	2.23069710909091	4.71029304	1.07832218325535	4.56773664074352e-05	0.00057862405610623
AC002470.1	0.402486508181818	0.99439275275	1.30487535868572	0.00587757990805907	0.0193068792265178
PPP1R14B	23.2739584545455	49.6749995	1.09380334654802	0.000144881425205845	0.00128270778600901
CDC7	1.11201499090909	3.936760368125	1.82383266090622	5.4847425306383e-07	6.73491163759625e-05
CCNB1	4.88976134545455	23.2552503625	2.24972051337989	3.02538003714742e-07	6.61906262199445e-05
FCGR1A	0.252077237272727	0.8066619010625	1.67809827068328	0.000553570554991368	0.0033170263028064
DNAH10OS	0.689865848181818	0.283114717	-1.28492909559756	0.00576546808489957	0.0190501654271784
TUBA3FP	0.0983759190909091	0.228017197125	1.21276552260582	0.0141937509817009	0.0373486516991425
HOXD8	0.419970636363636	1.4754161375	1.81276155473027	7.00920942815319e-05	0.000770942557364039
AC096720.1	0.574448245454545	1.165819036375	1.02109503920879	0.0125462901386552	0.0339949454252365
HSPD1	44.5180427272727	96.338027875	1.1137152261899	4.44568244051776e-05	0.000569427369737746
RNVU1-6	0.0806201818181818	0.4089035535	2.34254765845605	0.00974911346248693	0.0280869701229624
KCNA5	3.04156750818182	0.17155522146875	-4.14807008380134	0.0157547827548429	0.0404350953784512
LGALS9C	2.19636369636364	0.89740375905625	-1.29128783800559	0.0104866440028094	0.0296403502389485
PLK2	3.99176844545455	10.853368175	1.44304288990846	0.000148606455188318	0.00130774876112423
LINC00239	0.397131329090909	0.8445319429375	1.08853581407953	0.00975090451542256	0.0280869701229624
DDX58	4.05577881818182	8.64579598375	1.09201981598583	0.00125209299093822	0.00605482722430492
LINC00261	18.8663755720909	3.30376003335625	-2.51363648638336	0.00641899616241952	0.020626965194661
PSG4	0.0290033878181818	0.25740455463125	3.14974424843203	0.00343785085613293	0.0129253407571335
PHYHD1	6.59126146363636	2.03804310375	-1.69337003655098	0.000244966927895044	0.00185630117130581
PTK7	4.24405881818182	17.19201	2.01822167130811	1.78049185548679e-05	0.000314635059147694
AC053503.4	2.72823376	0.450183332125	-2.59938271474534	0.00270553396121755	0.0107753443418089
FBXL13	1.73224173636364	0.4670635205	-1.89094959940929	0.00405104474204015	0.0146656802617264
NPL	2.1793131	5.210337774375	1.25750342010679	0.00181031379279121	0.00794786972604722
CYP2AB1P	3.76723476054545	0.61971703135625	-2.60382441686843	0.0088332632007227	0.0261389556394171
NDC1	5.09974509090909	12.92058355	1.34117418855506	6.07587403672739e-06	0.000164507297402828
FCGR3A	1.76663786545455	10.000178565625	2.50094751710964	2.49530513095813e-05	0.000387436411284393
METTL27	0.516044481818182	2.998828586875	2.53883172704128	1.26351686229856e-05	0.000255470964847556
AC108463.2	0.123989048181818	0.3425412150625	1.46606489115393	0.000397613714259038	0.00261023394243772
OSMR-AS1	0.241890718181818	0.5625181420625	1.21754421482117	0.0041325403920665	0.0148794578928964
AL449106.1	0.101875110909091	0.21530966686875	1.07961146440636	0.0206782298127767	0.0499037654290255
HIST1H2BC	2.03183132727273	6.463430213125	1.6695193806282	0.00264380981235557	0.010591215393683
FANCD2	1.17253648181818	3.283569161875	1.48563203221154	9.3558973541269e-05	0.000943221043392784
AC022413.1	0.239804511818182	0.5860627431875	1.28919632345819	0.000290763962817083	0.00209520527488449
ARSD	15.0674820909091	7.294715085625	-1.04651481392854	0.012998785102817	0.0349354326405808
DLEU2	0.589765936363636	1.84298379125	1.64382897985405	2.8529289497733e-06	0.000114520232356313
DDX12P	0.787320490909091	2.353517433125	1.57979560788852	1.54440994457166e-05	0.00028730490099825
PLIN4	9.84322610909091	1.4932214118125	-2.72070313395679	1.54440994457166e-05	0.00028730490099825
MAMDC2	9.43709755454545	1.74666797425	-2.43373782577488	0.000448000181483622	0.00283590855622604
AC134312.5	0.0159080038181818	0.41747807666875	4.71387571963825	6.14754944123418e-07	6.73491163759625e-05
HSP90AB3P	1.6138458	3.294707478125	1.02964764234202	0.000186434850317385	0.00153910763033714
GCNT2	4.03763396363636	1.5973754018125	-1.33780672469164	0.00238266678269319	0.00979804533928175
SNORD72	0.412830963636364	1.484519213125	1.84637267861624	0.000144834784146439	0.00128270778600901
MTND4P20	2.51024724	0.97746748125	-1.36070885329464	0.00564480957745921	0.0187683160951095
FXYD1	0.897223520909091	0.22571174915	-1.99098592326681	0.00352022416842766	0.0131464568338498
RNU6-418P	7.08462581818182	1.19854214075	-2.56341102268269	0.00871086796328799	0.0258540373567314
AC008083.2	0.182756937272727	0.4233715145625	1.21199803417892	0.0132298488238693	0.0354186807896251
AP002336.1	0.168733985454545	0.485808262375	1.52563644434174	0.00724574774065144	0.0225233660362256
DHFRP1	0.234575319090909	0.5803462553125	1.30686269275316	0.000427246540666668	0.00274343192549595
IL4I1	0.729558027272727	2.892785575	1.98736475254527	4.95325068130555e-05	0.000607752468619863
SLC18A2	0.821248427272727	0.290007418125	-1.50172889907817	0.000206003986037917	0.00164961537428679
FOLH1	0.259763430909091	1.401918435	2.43213216453295	0.00087636235011088	0.00465118368107126
HOXC13-AS	0.209310571818182	1.0318611981375	2.30153183230549	0.00231724488678852	0.00962673117893514
FAM19A5	0.375038145454545	1.6369129281875	2.12586833706763	0.00474593566257732	0.01647260582107
RNA5SP18	0.311551072727273	1.132756524625	1.86229721124415	0.00051349816899051	0.00314936906167799
MELK	2.26640726363636	11.1836899	2.30291722784741	6.88935070709653e-07	6.85083297359776e-05
ANKRD20A19P	0.0119453156363636	0.41394471921875	5.1149212336387	0.0107834850835612	0.0303851498162118
FCGR2A	1.70424581818182	6.526196076875	1.93710889024624	0.000121165816082092	0.00113182944424762
MIR4261	0.365346981818182	1.397009093125	1.93500221707042	0.00419646527671887	0.0150838977725533
GLA	5.30126918181818	13.04228265625	1.29878668859325	1.93824413529305e-05	0.000334408256686168
SNORA71C	1.48861783636364	3.86971684625	1.37825457849445	0.000251067004547156	0.00188943682782185
PGGHG	2.52700851818182	8.5453700925	1.75771244770596	0.000336283301374318	0.00232077911172428
TGFBI	7.432633	44.32175939375	2.57606987250278	6.82604513423247e-05	0.000756118427349892
TAF1A	1.18653152727273	2.669296699375	1.16970923893278	3.64317166633448e-06	0.000129385822312337
ARL11	0.225096976363636	0.7489241769375	1.7342729860345	0.00248415168307846	0.0100939424908446
SLC20A1	6.21003518181818	13.9140812375	1.16387230212511	1.22761020420967e-05	0.000250526384678125
MIR196A1	0.857664563636364	2.17696104	1.34383016974949	0.0100126638380429	0.0286860983217476
HAUS7	0.281221372727273	0.6081917525	1.11282000965838	5.81869054904371e-05	0.00067854740480506
CACNA2D2	1.70619079090909	0.5895970360625	-1.53297780471765	0.00159137586617467	0.00724397208162781
JPH1	1.43513475454545	4.343951066875	1.59782164407369	0.00269907879554583	0.0107515926456949
C11orf45	0.410305727272727	1.0670404918125	1.37884372685443	0.00205663236774399	0.0087654288543026
AC004069.1	0.161198696363636	0.40886118725	1.34277103924863	0.000747466038145539	0.00414297302166454
Z84484.1	0.122249911818182	0.4456623528125	1.86611767035957	1.30026885407039e-05	0.000259101845700204
COA6	6.83730409090909	18.601571125	1.44392498321058	4.11316441625455e-06	0.000138863731380248
RAB42	0.381801589090909	1.1419250955625	1.58057300791165	9.3558973541269e-05	0.000943221043392784
CTIF	9.97474863636364	4.0418664325	-1.30325883867074	2.23113669234804e-05	0.000360758147956379
ROMO1	32.2804690909091	65.0349011875	1.01055260924799	1.41741858081374e-05	0.000274657805956264
CTSZ	26.7374294545455	54.17192498125	1.01868458649388	0.000492359820670751	0.00303760738770841
AC090912.2	0.0811246737272727	0.232688559375	1.52018760342789	0.000257309326775345	0.0019179407638379
STRIP2	0.345922189090909	1.990390890625	2.52453232474954	5.89759352995972e-06	0.000163112077945548
CD109	4.75840466363636	11.79182314375	1.30923692028479	0.00366503121663864	0.0135714096016255
HIST1H4E	0.588599200909091	2.0305359625	1.78650309006297	5.22718243315034e-05	0.000633897284312805
CGB7	0.0562065954545455	0.33139463073125	2.55973889238795	0.000370245423046683	0.00248081443185062
CMA1	1.63175974636364	0.1965794494375	-3.05324424216707	0.00138280744606552	0.00655365652027196
UPF3B	5.25297027272727	10.5520604375	1.00631940761902	0.000328260431451645	0.00228632711202408
HIST1H2BI	0.0567277127272727	0.376196985375	2.72936268744257	1.87803198740572e-05	0.000328196240995944
KRT6B	114.487857308182	352.818949821938	1.62373345696617	0.00781154348225161	0.0238422482444794
CHRNA1	0.0502834867272727	0.3608799322125	2.843362323344	4.30390943447018e-06	0.000143312978231209
LINC00887	0.155113540636364	0.365766278875	1.23759744276426	0.0022375406929188	0.00933282702363863
COL1A1	66.4030326363636	464.7204083125	2.8070419662657	1.58909942269691e-05	0.000293125869058519
ACKR1	16.8259600909091	5.8309779182875	-1.52887906305513	0.000837575417242752	0.00449329019201071
IGF2BP2	8.80484864545454	21.239303065625	1.27036631756059	0.00133730535378467	0.00636697045152279
FANCM	0.690240727272727	1.480572271875	1.10098340836882	1.06220893975164e-05	0.000229397285043896
PRKDC	12.9549771818182	29.10283274375	1.16765311122109	2.78905799646533e-05	0.000415358895770402
DTX2	4.62248672727273	10.8993203	1.2374970866297	4.44568244051776e-05	0.000569427369737746
MAPK6-DT	0.0769891945454546	0.2131076950625	1.46885480555964	0.00248385349943743	0.0100939424908446
HSPB7	13.3964667818182	2.36583975225	-2.50142828817809	0.000714011537909465	0.00400729359026305
CST2	0.194659999090909	2.0787873694375	3.41671383988508	0.000397789910337695	0.00261023394243772
CHN1	1.14985084545455	3.09361277375	1.42784589447987	0.000118093041819681	0.0011111920326405
HIST1H1B	0.129555489090909	0.654422904625	2.33665310124905	3.03061153113241e-05	0.000441127190531842
ADH1B	6.49437029090909	1.2494286862	-2.37792108653669	1.54377451073564e-05	0.00028730490099825
EBNA1BP2	8.79789854545455	17.9473674	1.02854136885623	9.45435917043187e-06	0.000218408675365932
AL020997.3	1.24738510909091	0.49499845175	-1.33341102380409	0.00052827753079683	0.0032085555058054
ITGAX	0.740550745454545	2.898740337625	1.96875560278015	7.1970167366121e-05	0.000783718940502055
SCD	29.1867494545455	74.936294675	1.36035109745945	0.000747466038145539	0.00414297302166454
CFAP300	0.28373197	0.8583892224375	1.59710324437667	0.0104866440028094	0.0296403502389485
TLCD1	4.62533873636364	9.40147053125	1.02332740845164	0.000747466038145539	0.00414297302166454
AC138904.1	0.0459218099090909	0.22191351326875	2.2727461131589	0.00413209091783664	0.0148794578928964
CORO1A	2.80336746363636	5.9458765125	1.08472863648777	0.00474593566257732	0.01647260582107
CHIA	96.7066774108182	1.94016706290625	-5.6393627187549	5.26115157648896e-05	0.000637663230132127
C18orf54	0.494850154545455	1.432397056875	1.5333678251887	7.00920942815319e-05	0.000770942557364039
C16orf89	30.5164178272727	0.88980044851875	-5.09995998525748	3.87133721388797e-06	0.0001346474471037
ECHDC3	9.70745458181818	4.4640478285	-1.12074056771695	0.0118936882059567	0.0326759031623402
SLCO1B3	0.0567553874545455	1.40119275254375	4.62575427548208	0.0136884276464869	0.0363633176203832
CFAP157	0.401213272727273	0.955593828125	1.25202820269736	7.47623304016032e-06	0.000190404598625829
ZFP69B	0.597233809090909	1.330453779375	1.15555064818643	0.000621810351346905	0.00360067365177772
PTMAP4	4.61725709090909	10.414459275	1.17347996609545	1.73068292043913e-05	0.000309584221181086
HIF1A	30.9513018181818	72.4095626875	1.22618014702065	2.23113669234804e-05	0.000360758147956379
COL7A1	3.55101658181818	21.69409844875	2.6109986303917	1.45859968991977e-05	0.00027942018753393
CBX8	0.606764109090909	1.52245243625	1.3271895009501	9.7342243750503e-06	0.000220679405858006
PPIAP29	2.50956134545455	6.6140068	1.39808931603039	0.000407393355500461	0.00266125543095957
ALOX12P2	0.304617103636364	1.47563407550625	2.27626615577382	0.000636365051130358	0.00366362058515233
KCNB1	1.36072424363636	0.20946296566	-2.69960763414787	0.00033628052891125	0.00232077911172428
RHEBP2	0.298043100909091	0.6249854764375	1.06830168622797	0.00993039251437472	0.028461574353069
RGMB	8.869534	2.42216311	-1.87256228788221	0.00029792622145835	0.00213346381238767
AC141557.2	0.402342476363636	1.4575160645	1.85701582439546	0.000181823142516791	0.00151015371634011
GAS2	1.04452538545455	0.4011495166375	-1.38063559113229	0.0027554016587227	0.0109163205519516
AC243967.2	0.07231848	0.3477973766875	2.26581079053073	0.0109804896274105	0.0307856172726976
AC092718.4	3.56764190909091	10.030182	1.49130506259604	3.42793011094224e-06	0.000124988045061806
AL133370.1	5.71035716090909	1.7154333406875	-1.73500791754742	0.0146577694343613	0.038380690927183
ATP2A1-AS1	0.316014796363636	0.9558482030625	1.59678941450238	0.000448000181483622	0.00283590855622604
RNU5F-1	0.444491318181818	2.082868010625	2.22834427437677	0.000361363190831705	0.00244369639887544
AC022211.3	0.884124227272727	2.4565780275	1.47432906329273	0.000168623216577347	0.00143875589277013
PIK3C2G	9.51987380090909	1.4943306261625	-2.67144306369888	0.000516044823116396	0.0031508547572753
USP18	1.29220201818182	3.9673555575	1.61834606535241	2.71268133905554e-05	0.000409843436840594
Z97653.2	0.502541509090909	0.22372990984375	-1.16748462614823	0.000856759199535219	0.00457268987281607
RRM1	11.6751737272727	24.66528069375	1.07903768798058	3.2026124731588e-05	0.000458531106513711
CAVIN2	12.344623	4.775720634375	-1.37009242704359	0.00671896754120031	0.0212999352121199
PDE1C	0.759184172727273	0.20707950403125	-1.87426514777624	0.000109309701466093	0.00105625810025341
RNA5SP108	0.277466563636364	1.019907205	1.87805206258167	5.39222615165983e-06	0.000157080241426544
AC023043.1	0.521712778181818	1.3630937425	1.38555710790152	0.00162608460234221	0.00735757039202493
PDCD1LG2	0.613799209090909	1.3686189621875	1.1568821491944	0.0186936206241693	0.046064467041558
MFSD4A	76.1838978727273	2.8272342508125	-4.75202277594023	0.000566633695898773	0.00337129327309694
AL136162.1	0.151790964545455	0.553219237125	1.86576540831862	0.000137693593839632	0.0012376017881798
CBX3	14.2091788181818	37.196948075	1.38836107608688	2.60133645245865e-06	0.000110289607694647
GSEC	0.219533557272727	0.7435634103125	1.76001429619168	0.000283763247733734	0.00206105198229445
CENPN	2.18688713636364	6.5539647875	1.58348915585341	1.15199922390628e-06	7.92524749100556e-05
PRSS22	6.34605846909091	19.775238266125	1.63976235879026	0.00149130045751802	0.0069091868083697
CCNF	1.79634815454545	5.7587084625	1.68067829735799	5.89759352995972e-06	0.000163112077945548
AC093797.1	0.893120736363636	0.26098697005625	-1.7748774378884	7.19449921032047e-05	0.000783718940502055
AC096921.1	0.571832020909091	0.2467984951875	-1.21225781098176	0.00432020613316573	0.0153654933466537
VSIG2	132.329449190909	12.7652259733125	-3.37384317914948	1.68220348134184e-05	0.000303894017847361
PSMB2	16.4632444545455	36.55857375	1.15096110855749	2.03024229614084e-06	9.95865711046483e-05
CST6	3.54412107090909	8.1386581780625	1.19936306800699	0.0115787672833436	0.0320238548492678
DEPDC1B	0.8939292	4.698481605625	2.39396212233328	4.3583101553249e-07	6.61906262199445e-05
EIF4A3	8.10012118181818	20.1257075	1.31302410398063	8.3638285350629e-07	7.3484127253643e-05
SLC31A1P1	0.0801207518181818	0.2198588815	1.456329949418	0.00281221895539356	0.0110854878319202
DCTPP1	10.6192866363636	22.59212370625	1.0891330388326	9.3558973541269e-05	0.000943221043392784
DGUOK	11.8153359090909	25.50156844375	1.10992533545809	6.66933042114828e-07	6.75485840849356e-05
PPIL1	9.76099854545454	21.16982896875	1.11690896638674	1.00219926337816e-05	0.000223269992718167
KRT9	0.0584302088181818	0.41861975555625	2.84085404673055	0.00124824247134774	0.00605482722430492
AC069499.1	0.487780165454545	1.467230663125	1.58879269441782	0.000427246540666668	0.00274343192549595
DNM1	1.56408605454545	4.659273829375	1.57478523076346	0.000764733840270161	0.00421306527917157
LINC02001	1.80725321818182	5.005772585625	1.46979409075938	1.26719085986637e-06	8.17767977619368e-05
AC129492.6	1.66403655581818	0.7808358881125	-1.09159585972478	0.00311136323617714	0.0119949625770603
AC116903.2	0.0746194	0.2106128183	1.49697057933715	0.00724693555809953	0.0225233660362256
SMTNL1	0.239883108181818	0.81736013186875	1.76864030403359	0.0186936206241693	0.046064467041558
ACSM3	3.77810309090909	1.45582242975	-1.3758276710493	0.00264380981235557	0.010591215393683
SYPL1P2	0.128905954545455	0.460729024125	1.83759957737598	0.000144881425205845	0.00128270778600901
PLK4	1.2384914	4.76922306875	1.94517041220118	8.09858081948277e-07	7.29105566205039e-05
AL353705.4	0.04455902	0.3150665419375	2.82186714894251	4.90342246782191e-05	0.000606400075345053
PLA2G2F	0.185729127636364	0.42843267061875	1.20586840978869	0.0177639657455183	0.044280754723303
RIPPLY3	0.141428909727273	1.11340230520625	2.97682601611318	0.00117191885816462	0.00576784451295104
ADAM8	1.60781303636364	7.933073523125	2.30278026655038	5.51542906727213e-05	0.000656480096325965
AC116049.1	0.374417260909091	0.9838889618125	1.39384856160239	0.000336283301374318	0.00232077911172428
AC092535.4	0.648830681818182	1.634966603125	1.33334721836108	0.00456277046246515	0.0159813847914425
TYMSOS	0.440223336363636	1.92274907625	2.12686296946921	4.23944246095618e-06	0.000141381528534052
LILRB2	0.596912409090909	1.3648698569375	1.19317224274776	0.00305345680996002	0.0118230928551319
AP000864.1	0.0997344154545454	0.2111491620625	1.08209919399855	0.0132213079036947	0.0354186807896251
AC024940.1	0.0586634338181818	0.8996372059375	3.93880990160943	8.42769830556407e-05	0.000875464177734213
CHRAC1	10.2114007272727	20.8907642625	1.03268449413785	3.99049547618545e-06	0.000136406358644545
COL4A1	25.4508797272727	68.595624	1.43040101890438	7.58700304906183e-05	0.000813233050976608
LINC01835	0.38626151	0.189564764375	-1.02688709762845	0.0133331058547417	0.0356892642584344
AL139099.3	0.676169027272727	1.662297358125	1.29772264152067	0.000257309326775345	0.0019179407638379
AIF1	3.28688590909091	7.883495353125	1.26211404799161	0.00258957713942586	0.0104235840072161
SPTBN4	0.455735142727273	0.1950257922875	-1.22453069025337	0.000121165816082092	0.00113182944424762
KPNA2	15.4560041818182	57.719853875	1.90090025784569	6.66933042114828e-07	6.75485840849356e-05
KLHDC7A	2.02217155363636	0.871637930125	-1.21410451226991	0.000980732110130098	0.00505191343850157
AC087385.1	0.459779220909091	1.389481535	1.59553349048517	0.000244966927895044	0.00185630117130581
TMPRSS13	1.39600893272727	3.4465503491	1.30384491811366	0.00133730535378467	0.00636697045152279
AP2M1	33.2665927272727	71.718940625	1.10828006975822	2.35970588364594e-05	0.000374353050156071
MSX2	1.43068838181818	4.4060810851875	1.62278657229583	0.000896374227240474	0.00472301998298166
DRAXIN	0.116227564	0.282348378625	1.28052409441268	0.00646815781740154	0.0207119274840886
HIP1	3.487642	7.530305911875	1.11045651653284	0.000516044823116396	0.0031508547572753
PPIAP22	21.5747543636364	44.3507804375	1.03961535785669	0.000239006091723493	0.00182695187583328
NOTCH1	9.31249218181818	20.6610180125	1.14967212624185	0.000636365051130358	0.00366362058515233
BRIP1	0.740369136363636	2.30799352125	1.64032251400812	1.54440994457166e-05	0.00028730490099825
CCL20	11.3996567972727	37.75911846625	1.72783469289926	0.00021649704848064	0.00169942803358843
LINC02323	0.550970189363636	1.728497984125	1.6494727530732	0.00201355267367485	0.00862720169251561
LINC01967	0.158682120909091	0.727048375375	2.19591177399868	0.00187031909921527	0.00814592294117708
FAM189A2	4.96748294545455	1.1548877815625	-2.10476234008649	5.2332752643179e-06	0.000156404867428255
SSB	7.08231972727273	14.43329713125	1.02710702566498	7.9299303394078e-06	0.000198266384040257
AC120036.1	0.0399677845454545	0.286357952175	2.84091015768609	0.000741225947898142	0.00414090910678439
KRT8P40	1.24225239090909	0.2008628410625	-2.62867571835534	0.0013969596383664	0.00658124813629093
CXCR2P1	0.164564281363636	0.68685850543125	2.06136169772922	0.00684758834136976	0.0216294284794276
ALMS1-IT1	0.187271565454545	0.6741661645625	1.84797235901541	1.06220893975164e-05	0.000229397285043896
STX1A	1.06885151818182	3.68239068	1.78458124439042	2.16937988269953e-05	0.000356302730434066
GKN1	3249.59671740909	9.3749347092875	-8.43723632902808	0.00543513342780634	0.0182049851381826
ASPA	1.09618418727273	0.17200540890625	-2.67196439077325	8.91751797600345e-06	0.000211822519827391
NUF2	0.922118990909091	6.19575833125	2.74825603795742	1.43763661159858e-07	6.61906262199445e-05
FOXP3	0.545944650909091	2.434219014375	2.15663237770352	1.58909942269691e-05	0.000293125869058519
TMEM56	4.16023661818182	2.0620236146875	-1.0126047307994	0.010872713794678	0.0304951743187398
ERV3-1	3.86265562727273	10.967590525	1.50558164840328	0.0114755161778044	0.0317543470050375
YWHAZ	71.6286009090909	156.893753375	1.13118024557287	4.95325068130555e-05	0.000607752468619863
TNFRSF18	0.591937009090909	6.57259548375	3.47294763092157	4.23944246095618e-06	0.000141381528534052
GMPR	6.91363858181818	2.0917195138125	-1.72475577868522	0.00125209299093822	0.00605482722430492
FBXO43	0.0694775381818182	0.36198243025	2.38130113346049	2.05071362507455e-05	0.000346435999812787
IL21R	0.201766906363636	0.5255875896875	1.38124164653284	0.0014278402500708	0.00669170118911716
KLHDC7B	1.05386585818182	11.007631494375	3.38474092879925	0.000336283301374318	0.00232077911172428
MIR126	1.0558872	0.302440894375	-1.80373058934628	0.00151767537104412	0.00702495926665298
AC131097.3	0.0986559667272727	0.50343930060625	2.35133963067967	0.0171688800499259	0.0431834242957384
H2AFZP4	0.273424065454545	0.54996658675	1.00820374276057	0.011577070543517	0.0320232105551298
AL662797.1	0.241666209090909	0.5982538425	1.30774199523956	1.15869687200181e-05	0.000241647392457422
SLC26A9	22.5390742254545	2.82542819503125	-2.9958868288238	0.00162608460234221	0.00735757039202493
DOC2A	0.0589036263636364	0.36390349708125	2.62712755493219	0.000361466450919272	0.00244369639887544
AP002761.1	0.127550220909091	0.445418229	1.80409520486619	0.00867988768859108	0.0258072714002864
RANP1	1.0117073	2.131269865625	1.07492132152555	0.000103800582844519	0.00101512979476511
C19orf48	8.17890345454545	17.4947338375	1.09694137663505	0.00021649704848064	0.00169942803358843
SLC15A3	2.04577930909091	4.48055017625	1.13102537373068	0.00197130251520026	0.00848606554998742
AL354993.2	0.407038757272727	0.98995972	1.28220365419522	0.000937648081716117	0.00487604202660104
MAGEF1	10.5588933636364	25.5673985875	1.2758467384054	2.4266045396458e-05	0.000380823726785016
AL355483.1	0.0273556854545455	0.216223058875	2.9826077748732	0.000289595833391283	0.00209520527488449
S100A7	9.44801026545455	784.94597517975	6.3764390197774	0.00314826290714429	0.0121108752628091
ABHD11	6.77318845454545	19.00567065	1.48852289183173	0.000164427368912618	0.00141342929261349
RPL39L	1.76226227272727	12.06049648875	2.77478874145368	4.95325068130555e-05	0.000607752468619863
CCDC149	2.59685391818182	1.1399443105625	-1.18780151335999	0.00087636235011088	0.00465118368107126
AP000769.1	0.757732490909091	2.34790818	1.6316154740216	0.000480901189855119	0.00298837176907708
CD86	0.638146563636364	2.5927492696875	2.0225229858572	5.08846974556412e-05	0.000619824346457162
ECI2	12.4550059090909	4.8585279975	-1.35813451845392	0.00210055614323746	0.0089023376105397
FOXD1	0.810392402727273	3.7298772385625	2.20243559351781	0.000211189323415328	0.00167458819440273
PLXNC1	1.01339280909091	2.286692419375	1.1740688265611	0.00430001000581839	0.0152961494141933
AC090912.3	0.148442454545455	0.7882986525	2.40883854663972	0.00214422796991412	0.00904830848799392
IL1RAP	1.46529359090909	5.18280113375	1.82254228137018	0.00029792622145835	0.00213346381238767
NID2	2.34155628181818	4.730177056875	1.01442647140948	0.00127992354793098	0.0061567474622001
CDCA3	0.992182093636364	4.082679701875	2.04083956276921	1.43812216173986e-06	8.73938848121748e-05
MME	0.546290373636364	1.9078596213125	1.80421511680973	0.00029792622145835	0.00213346381238767
RAD51B	0.350334609090909	0.7831020425	1.16046679375037	5.2332752643179e-06	0.000156404867428255
MT-CO1	26066.0400909091	12714.76019375	-1.03566717531928	0.00177200056280037	0.00782994472073999
APMAP	19.7630509090909	39.90215828125	1.01366110368119	2.63829615738304e-05	0.000403058694378972
COL12A1	6.18594345454545	28.308972225	2.19419382126163	3.38382507242873e-05	0.000474842470234274
CTAGE4	0.240785518818182	0.6698482801125	1.47608573476993	0.00366503121663864	0.0135714096016255
RENBP	1.11839886363636	2.5293848125	1.17735174074153	0.0141937509817009	0.0373486516991425
PLB1	0.30404951	0.6381310993125	1.06954658095102	0.00389241476350754	0.0142279628707192
AL670729.1	0.408020516363636	1.015823193	1.31593571696445	0.00258957713942586	0.0104235840072161
AL451060.1	1.20168067181818	0.44281532875	-1.44027650367184	0.0205034496176436	0.049657253103641
AURKA	2.75931781818182	13.34667121875	2.2740964245399	4.0798388879083e-07	6.61906262199445e-05
IL20RB	5.48509798181818	13.82962259375	1.33417248908019	0.00381523455079496	0.0140161018081849
RNLS	2.03247714363636	0.9461962885	-1.10302772153039	0.0144440539344493	0.0378706337396869
AL139384.1	0.213437645454545	0.5196760383125	1.28379788288825	0.000958979592939152	0.00496793666936534
MFSD2A	1.89046123636364	8.32741021875	2.13912962731854	8.42769830556407e-05	0.000875464177734213
MAPK12	0.282512519090909	1.192006248125	2.07700509319464	7.1970167366121e-05	0.000783718940502055
HES1	22.2792949090909	49.4299068125	1.1496806113854	6.30334480782427e-05	0.000715240012244666
AC002076.1	0.02761751	0.3655976291875	3.72660155798641	0.000248007758044284	0.00187869311729044
NUTF2	10.4824442727273	23.71819979375	1.17801935331656	4.64095496235767e-06	0.000146508184287877
MAN1B1-DT	0.719024327272727	1.761048075	1.29232180560737	0.00169760107862601	0.00758856125809179
CHST1	0.410785927272727	4.06860475375	3.3080754723391	3.99049547618545e-06	0.000136406358644545
AC023825.2	0.132352799090909	0.371342825375	1.4883629983229	0.000283715371058207	0.00206105198229445
ZHX3	6.98817972727273	3.33006033625	-1.06936839580763	0.00100294074708187	0.0051348782410274
RNU6-1251P	0.651907990909091	0.2560716094375	-1.3481210487603	0.0115249204365305	0.0318870221816084
LANCL2	4.14350209090909	8.91065136875	1.10468024643845	0.0112713650453584	0.0313440514932383
TBC1D14	10.6686954545455	4.840631175	-1.14011669785245	4.36943064268082e-06	0.000143744412285606
TMEM206	1.22551637272727	3.665756125	1.5807210510839	2.73647911078345e-07	6.61906262199445e-05
AC124067.2	0.485137681818182	2.0637520119375	2.08880347499876	0.0170222083603954	0.0429288647267945
IFT22	2.14529018181818	4.7913746125	1.15926680816165	5.66513798576123e-05	0.000667400235403869
AP003352.1	2.08214	4.23132475	1.02304233879484	3.57474934932689e-05	0.000491236127608193
AC104411.1	0.242047757272727	0.6332922670625	1.38757973643896	0.00177195535698194	0.00782994472073999
CLEC2D	0.660940363636364	1.32708997125	1.00567417385535	0.0186936206241693	0.046064467041558
AC004980.2	0.653876236363636	1.525290860625	1.22199488128187	0.000276920703867067	0.0020241210285666
TSC22D3	44.0522915454545	16.4301436625	-1.42287197326703	0.00438603169063607	0.0155238982844273
SMARCD1	8.386197	17.0404439125	1.02287429299789	1.1158924005949e-06	7.87496066058536e-05
CEP170	1.28116385454545	3.212366521875	1.32618150857541	1.63501992181476e-05	0.000298326362214692
ODF2	3.75268654545455	8.0194077625	1.09557190705241	2.16052665625008e-06	0.000103653161532419
RAET1K	0.0561920424545455	0.26145992735	2.21815210369894	3.29199863662468e-05	0.000465545174103619
AL391152.1	0.0470107741818182	0.21205150576875	2.17335138308773	0.000388228815788408	0.00256633244939191
GFI1	0.437243396363636	0.99362478425	1.1842645640819	0.00993039251437472	0.028461574353069
SBSPON	7.44688111818182	1.676462250375	-2.15121632887788	0.0102982213236754	0.0292362039836552
NMI	4.68959818181818	10.782939225	1.20121426412718	2.23113669234804e-05	0.000360758147956379
TCEA3	17.0370004545455	7.85960741	-1.11614219978764	0.000379223412913846	0.00252089656770471
FOXL1	0.431216764545455	1.786292409625	2.05048309137805	0.000437508498528592	0.00279048787822449
VGLL1	0.244654713636364	1.8174467968375	2.89309414810992	0.00914378858362765	0.0268472235732146
AL161891.1	0.189210940909091	0.592341059375	1.64643257975954	4.64095496235767e-06	0.000146508184287877
AC105219.1	0.316754716363636	1.048114094625	1.72635776712473	0.00218986508765536	0.00919125642202298
AC005041.3	0.402981242727273	0.8922533113125	1.14674066213826	0.00269907879554583	0.0107515926456949
AL021392.1	0.143836120909091	0.5149282835	1.83994549661579	0.0123253167268376	0.0335583016842596
FABP3	11.5639018818182	3.8808105725	-1.5751983528021	0.0144440539344493	0.0378706337396869
MRPL9	8.61571281818182	18.254044825	1.08317411178939	5.85506220430223e-07	6.73491163759625e-05
POLA2	2.33108881818182	5.909963075	1.34214514209839	6.25930527277991e-06	0.000167812281191919
AC004080.2	0.308643367272727	0.7870130790625	1.35044682325156	0.00120579146305801	0.00589477091336762
AL591806.3	0.126929120909091	0.3022349939375	1.25164761130387	0.000344489349396933	0.00236472968206988
NOSTRIN	5.58671090909091	2.1958204201875	-1.34723909640069	0.00119810076148757	0.00585848242267849
GABRE	0.956741363636364	6.479035827625	2.75957825754081	0.00795917712359583	0.0241568976044542
AC110588.1	0.0897164727272727	0.269286606375	1.58569766969659	0.00658046055051749	0.0209994041743486
QSOX2	3.61084336363636	8.08582169375	1.1630585517172	1.09348568427379e-05	0.000233387183559587
BICD1	0.848416981818182	1.792663413125	1.07925923302454	0.000566633695898773	0.00337129327309694
FCER1G	10.8991578181818	38.07454366875	1.80461008407115	0.000144881425205845	0.00128270778600901
SLC2A1	45.110334	121.15486794375	1.42532249971761	7.78940943597979e-05	0.000828837112018141
ORAI2	0.972361563636364	2.784371236875	1.51778680532191	5.36947336740275e-05	0.000645428400322362
AL627309.2	0.10352499	0.3801173054375	1.87646564430265	0.00335524811210152	0.012719245009261
POP1	1.26720170909091	2.923612684375	1.20610601165955	2.4266045396458e-05	0.000380823726785016
XPO1	10.1203507272727	23.41430433125	1.21013088594543	5.85506220430223e-07	6.73491163759625e-05
FAM110D	2.57986	0.82575662475	-1.64350423385093	0.000593625556044477	0.00348076823628653
CARD14	0.787647410909091	1.930994168	1.29372194786185	0.000388404568265146	0.00256633244939191
LAMC2	13.2665240909091	88.42397224375	2.7366471200656	3.2026124731588e-05	0.000458531106513711
FBXL6	4.14087427272727	9.41267944375	1.18467006409837	0.000118093041819681	0.0011111920326405
RHPN1	1.4261449	4.7109139959375	1.72388642314468	0.000290763962817083	0.00209520527488449
CCNA2	4.68100332727273	17.6492686	1.91471870264775	2.8529289497733e-06	0.000114520232356313
ZNF556	0.11051699	0.3300214925	1.57829180730294	0.00318069950556094	0.012177837431424
GJA3	0.214000176	1.7275315271375	3.01302815152288	0.000607565872816619	0.00353785429853851
LINC02562	1.31958827545455	2.98487731	1.17758376764066	0.00275533677595575	0.0109163205519516
ZNF280C	1.15494158181818	3.07076343125	1.41077749228781	5.39229607859096e-06	0.000157080241426544
HSPD1P6	0.0784007427272727	0.219927848375	1.48809107024338	1.73068292043913e-05	0.000309584221181086
IFIT3	5.05597666363636	20.227936105625	2.00028741677573	6.82604513423247e-05	0.000756118427349892
AP002907.1	0.492134136363636	1.040580065625	1.08026447894059	0.0023333607056127	0.00964605671895107
HOXA3	1.5902258	3.415577100625	1.10289772705155	0.00381523455079496	0.0140161018081849
AL683842.1	0.107545072727273	0.258182268125	1.26344849229239	0.00162376977483368	0.00735757039202493
KCTD5	7.46587318181818	15.01400514375	1.00792597458117	6.07587403672739e-06	0.000164507297402828
C20orf204	0.0851791627272727	0.5441842234375	2.67552267768052	1.73068292043913e-05	0.000309584221181086
AC106900.2	0.679235541818182	1.37380162475	1.01618983908643	0.00421424236295528	0.0150838977725533
APOBEC3F	0.828812427272727	2.432776163125	1.55348604553606	4.56773664074352e-05	0.00057862405610623
F2RL2	1.40309611454545	5.610168855875	1.99943035449907	0.00622580225349995	0.0201303393289711
RN7SL280P	0.715730081818182	0.2703794180625	-1.40443028241025	0.000190004083716686	0.00156679960025252
FADD	4.19639518181818	15.6471001	1.89867285462307	3.88042013754663e-05	0.000513252426536322
RNU6-583P	0.374128090909091	0.76230054125	1.02682760766772	0.0162346069792148	0.0414330957634487
KRT23	1.37824151818182	11.0144093838125	2.99849150862106	0.00210055614323746	0.0089023376105397
CLN6	6.10637927272727	12.32592291875	1.01330656969506	0.000115093856534557	0.00109379161572828
PLA2G1B	1.73280747363636	0.2823959395625	-2.61732012040543	0.0109129006721763	0.030600042041169
NOP2	6.06690227272727	13.64571949375	1.16941648780946	1.00219926337816e-05	0.000223269992718167
AF274858.1	0.450110209090909	0.929490880625	1.04616242340235	0.00857340278258676	0.0255114707120036
NME1-NME2	0.260521801818182	0.530263205375	1.02530453449083	0.00311648614014769	0.0119949625770603
SET	36.7755663636364	76.1668249375	1.05041519736438	9.82056700812726e-07	7.81686926717338e-05
PCLAF	2.4312988	10.25314975625	2.07626805947184	3.12777920324522e-06	0.000118589992425296
CASC10	0.16361248	0.651446078	1.99336296978207	0.000427246540666668	0.00274343192549595
DSE	1.24185106363636	2.854270389375	1.20062984982022	0.0051323648803799	0.0174892128486092
MDFI	5.68968794545455	16.96443166875	1.5760916643472	6.30334480782427e-05	0.000715240012244666
RPS6KA6	0.799459109181818	0.2694203467875	-1.56916543635938	0.0013372695568695	0.00636697045152279
RDM1	0.157054775545455	0.562483568025	1.84054313962004	0.000251067004547156	0.00188943682782185
CHCHD2P11	0.185981747272727	0.4596234055	1.30529122804274	0.0190116253314443	0.0467287974985325
APOE	8.53248174545454	63.24128279375	2.88982930387971	2.49530513095813e-05	0.000387436411284393
SNX18P7	0.260199582727273	0.6099211851875	1.22900417932205	0.00816426050643433	0.0246493965083168
MARCKSL1	54.2513746363636	113.9386936875	1.07052617230969	0.00173443402213827	0.00770910465305139
TCHH	0.0586330826363636	1.41934642395	4.59736803639542	0.00100294074708187	0.0051348782410274
TIPARP-AS1	0.299348208181818	0.6149874586875	1.03873235548869	0.00587757990805907	0.0193068792265178
CACYBP	6.10510563636364	15.2695002375	1.32256468084997	4.81067311284508e-07	6.61906262199445e-05
MT1A	14.6569312727273	3.114156230125	-2.23466984940975	6.4479462781664e-06	0.000170572576745954
CTBP2P8	0.839888609090909	0.4096025410625	-1.03597333652427	0.00166148883815673	0.00747601631270152
ANKRD13D	3.03225118181818	6.9304755125	1.19256507506247	8.40987916780187e-06	0.000206027913274358
DEFB126	0.0133180572727273	0.3684645581875	4.79007030173146	0.000620115714317493	0.00360067365177772
CACYBPP2	0.479035936363636	1.110165593125	1.21256909272253	5.36947336740275e-05	0.000645428400322362
ICOS	0.206642149090909	0.8911664651875	2.10856039196872	0.000112166613905247	0.00107578650258882
RABEPK	2.79652454545455	5.596147925	1.00079910518752	1.30799293905677e-06	8.22269009417959e-05
MIS18BP1	2.68583181818182	6.127378525	1.1899010093122	5.55593713260879e-06	0.000158885276666774
CCL14	0.592629365454545	0.21197614321875	-1.48322820892605	0.000697521068644335	0.00393251210942836
TRAV5	0.104566638181818	0.248680127	1.24986858530916	0.0194281490444781	0.0475318291932507
ODF2L	0.906172490909091	2.4497568375	1.43478095456044	4.69296418152061e-05	0.000587009590618218
AREG	7.25077481818182	23.55991774125	1.70012742710393	0.00766709606514594	0.0235470547308486
AC245100.3	0.0238179990909091	0.6258958045625	4.7157983807168	0.000158046397212691	0.00137234630782038
PSPC1P1	0.706008826363636	1.5565528491875	1.1405964360741	0.00658976337228634	0.0209994041743486
AC099518.1	0.103465712727273	0.45540308525	2.13799131001226	0.000427212472894865	0.00274343192549595
AC106786.1	0.126433218181818	0.392967128	1.63603307804159	0.0141925900967967	0.0373486516991425
PCDHB9	0.442124777272727	0.8969132849375	1.02051492259362	0.0154846143985973	0.0399053963008733
AC012498.2	0.128397375454545	1.0913579219375	3.08743670775724	0.0032974166056346	0.0125587714278322
MAGEA4-AS1	0.0100193845454545	0.41810638800625	5.3830042888252	0.0192631175637064	0.0473111998427514
C1QTNF12	0.611984165454545	3.23865538175	2.40382873220614	0.0014278402500708	0.00669170118911716
MSH5	0.6106846	1.338115098125	1.13170284545154	0.00152399582573182	0.00702495926665298
TMEM241	1.48052257272727	3.097684650625	1.06508379620826	0.000448000181483622	0.00283590855622604
CYTOR	0.583274272727273	3.3708184575	2.53085258429351	5.24027103253626e-08	6.61906262199445e-05
AC093895.1	0.0620113827272727	0.7319493585875	3.56113887204607	7.45439945424243e-05	0.000806926753391695
CA2	170.793432263636	46.7754603875	-1.86842873986828	0.00311648614014769	0.0119949625770603
AC107308.1	0.0964908309090909	0.7209142204375	2.90136384627157	0.00302233384364516	0.0117547069852884
AP000695.1	0.234980001818182	0.8424324604375	1.8420230468972	0.000958979592939152	0.00496793666936534
SNORA73B	1.68180566363636	3.57030545875	1.08603650119915	0.00338064167027822	0.0127448385008921
RPL3L	0.130577979090909	0.27764625690625	1.08833632766948	0.0165905851796482	0.0420472928608855
TUBA1B	34.910826	86.88007225	1.31535081103031	2.44559166742052e-06	0.000106790836144029
AC005355.1	0.0826309690909091	0.2572806659375	1.63858855304875	0.0148658152113723	0.0387951138469751
IGHG4	14.2452797272727	246.753711330688	4.1145159273665	0.00248415168307846	0.0100939424908446
PSMB8-AS1	1.84054642727273	4.5394677	1.30238899460937	0.000336283301374318	0.00232077911172428
SH2D2A	1.04354796363636	3.49507469375	1.74382637668745	1.63501992181476e-05	0.000298326362214692
GPR183	2.64419894545455	6.378134939375	1.27030389329159	0.00940057984511653	0.0273406654176568
JPT1	12.3531536363636	36.8964375625	1.57860213300261	3.12777920324522e-06	0.000118589992425296
AC114956.1	0.367075755454545	1.2610039705	1.78042308239497	0.0193358064539946	0.0473111998427514
AL109615.3	0.214578218181818	1.0673107974375	2.31440480467267	0.000172919629886385	0.00146116753303378
PTGER3	9.13323466090909	0.5471284114375	-4.06117452158887	0.0160292158867795	0.0409375619840153
TMEM220	3.249282	1.303557919	-1.3176662729366	2.16937988269953e-05	0.000356302730434066
RNU6-33P	0.445783290909091	1.111127293125	1.31760965758581	0.000886252538005576	0.00469683788128585
PLOD1	12.6522420909091	29.117385475	1.2024877519599	0.000118093041819681	0.0011111920326405
AC018629.1	3.53373816636364	11.04148171315	1.64366673582638	0.000504072643667101	0.00309416308235274
CERCAM	3.95828574545455	8.643761044375	1.12678342650024	0.00659249018921361	0.0209994041743486
AC145098.1	0.561868487272727	1.2105415634375	1.10734822124023	0.00324611655563769	0.0123698470454077
MTCYBP35	2.3265914	0.479608875375	-2.27828760257083	0.000270233022671057	0.0019831894790254
MTERF3	4.31662381818182	10.3213946625	1.25766264936005	4.65507415067426e-07	6.61906262199445e-05
LYN	5.90335490909091	12.15057180625	1.04141722451456	0.000747466038145539	0.00414297302166454
ZMAT1	1.6206511	0.6414014345	-1.3372740498516	0.000896374227240474	0.00472301998298166
FZD10	1.80105114545455	9.1678690759375	2.34774729063002	0.00197130251520026	0.00848606554998742
DGCR6	0.222130373636364	0.5217141578125	1.23185290703076	0.0102982213236754	0.0292362039836552
AC114810.1	0.666230027272727	0.3136459495	-1.08688344690647	0.00145925245650771	0.00680248582804585
POLE2	1.09643337272727	3.641767443125	1.7318206512609	6.24942662354088e-07	6.73491163759625e-05
CKLF-CMTM1	0.180515127272727	0.3875690689375	1.1023336960641	0.000666429889545237	0.00379871982636299
GREM2	6.45329344545454	0.79036328606875	-3.02944779192646	3.47804323765267e-05	0.000481881899367495
KNL1	1.23095939090909	3.9924562625	1.69749343454569	3.77587388626551e-05	0.000506467155179832
IFI44	6.82263772727273	23.86241295	1.80633841637957	0.000379223412913846	0.00252089656770471
C16orf95	0.216001809090909	0.434471509375	1.00821817938056	0.000636365051130358	0.00366362058515233
AC004982.2	4.55905033636364	1.639644358625	-1.47535041204228	0.0014278402500708	0.00669170118911716
MTCO1P53	15.6350148181818	4.6941431125	-1.73584685483528	0.0139472830142279	0.0368864495288036
TESMIN	0.450829956363636	2.967092086875	2.71839441632109	4.69296418152061e-05	0.000587009590618218
AC005274.1	0.488268909090909	0.214343149375	-1.18775360826061	0.00680322686418237	0.0215576758556949
MCM5	4.53468245454545	13.8253286875	1.60824034662094	7.9299303394078e-06	0.000198266384040257
TNFSF10	9.65314118181818	40.722568125	2.07675816201192	3.2026124731588e-05	0.000458531106513711
RANBP1	8.72439672727273	24.82849826875	1.50886972321901	1.1892288228344e-06	8.07973880656776e-05
HIST2H2BC	1.3828179	2.91188635	1.0743428647875	0.0034497904045757	0.0129253407571335
HOMER1	1.32098896363636	2.888273593125	1.12858899522641	0.000361466450919272	0.00244369639887544
RNU11	0.237363781818182	0.5851909006875	1.30180751877129	0.0175837120913389	0.0440589702694103
GRINA	33.5430727272727	83.8495535	1.32178824779825	9.21072663845505e-07	7.60388930828231e-05
FCRLB	0.139984587272727	0.352197336375	1.33111600746752	0.000312749184176202	0.00220354715047432
SCARNA21	0.516810927272727	1.1908963720625	1.20433940070783	0.0139472257127159	0.0368864495288036
SLC2A3	3.22324948181818	6.688299001875	1.05312348651046	0.0123253167268376	0.0335583016842596
MRPL21	5.87357327272727	17.40945228125	1.56756045527899	3.03064482044777e-05	0.000441127190531842
MIIP	3.49732181818182	7.49201089375	1.09910244060596	9.18219076540224e-06	0.000215073648152789
BEND5	0.970338656363636	0.4623491794	-1.06950551982681	0.00228499063832675	0.00949995062612587
SLC7A9	0.141075376363636	0.59884145936875	2.08570790798762	0.00201355267367485	0.00862720169251561
BCAS1	10.07425801	4.7366032421625	-1.08874884930378	0.00766709606514594	0.0235470547308486
U62317.2	1.62704961818182	5.703678871875	1.80963450973146	9.21072663845505e-07	7.60388930828231e-05
AC025171.1	0.9264976	2.09121148125	1.17447982279591	0.000800385960663996	0.0043546490080692
AL359314.1	0.938396557272727	0.2437805630625	-1.94461461789754	0.0129087381941863	0.0348260532093
EFTUD2	5.78288145454545	13.00573014375	1.1692869614918	8.09858081948277e-07	7.29105566205039e-05
SRXN1	1.83198683636364	3.70160650875	1.01474240372306	0.0180701718611015	0.0448718671742699
MTHFD1L	2.84907299090909	7.951500875	1.48073461729229	1.30042431128045e-05	0.000259101845700204
EVA1B	3.27002609090909	8.55780795	1.3879391563364	7.9299303394078e-06	0.000198266384040257
B4GALNT3	32.6992797545455	12.76551594375	-1.35700701046511	0.000980732110130098	0.00505191343850157
HAUS5	1.89324127272727	4.62036250625	1.2871477692916	2.03024229614084e-06	9.95865711046483e-05
IBSP	0.0595767081818182	1.0583634814125	4.15094296558053	1.2236559760178e-06	8.13834071943018e-05
ONECUT2	1.31077035181818	3.76822573005	1.52347044388592	0.00483999158755752	0.0167353399653858
AL137161.1	0.108998796363636	0.22692315575	1.05789162847068	0.00180999982264992	0.00794786972604722
DLL3	0.0445157798181818	0.319968370625	2.84554056549299	0.00256155955795173	0.0103527135505838
IL24	0.363560817272727	2.734998068125	2.91127118724299	3.47804323765267e-05	0.000481881899367495
TRAV13-1	0.29567535	0.7563511893125	1.35504228959902	0.0186678208388995	0.046064467041558
COPS6	16.1446533636364	32.62942458125	1.01511708010834	1.50092021063769e-05	0.000283799753224898
AL031848.1	0.161660581818182	0.6147816374375	1.92710612957859	0.00148914585274229	0.0069091868083697
PRSS21	1.99404764363636	6.3412777528375	1.66907368902229	0.0203352216655904	0.0492607290862719
WNT7A	0.0609141449090909	0.69621281220625	3.5146791826093	0.00150868254826591	0.00698528002294462
PCAT6	2.19035056363636	5.999491908125	1.45367853492756	0.00133730535378467	0.00636697045152279
CASP1	3.98827761818182	9.255175523125	1.2144945137406	0.000361466450919272	0.00244369639887544
RNA5SP233	0.152675609090909	0.3840096840625	1.33067309294322	0.0200408272896577	0.0487310413044172
KIF22	4.09390827272727	13.20479219375	1.68951091462011	1.70528600177424e-07	6.61906262199445e-05
LCP2	1.3735617	3.13332154625	1.18977111155876	0.00587757990805907	0.0193068792265178
CARD9	0.274777682727273	0.761930421875	1.47139442528066	0.00205663236774399	0.0087654288543026
LINC02577	0.0715108262727273	1.1690998059375	4.0310926145917	4.05133114647027e-06	0.000138269846320328
FHL1	52.459618	7.913107950625	-2.72889095851881	0.00324611655563769	0.0123698470454077
CD300C	0.197456218181818	0.6050802766875	1.61559375800828	0.000553570554991368	0.0033170263028064
TRIM47	7.71426790909091	16.7226579625	1.11620301769223	0.000480901189855119	0.00298837176907708
C1QTNF6	0.576367254545455	3.99370988875	2.79266925790633	1.38921483483164e-07	6.61906262199445e-05
ARHGAP24	3.51658494545455	1.390670834375	-1.33839408622463	0.000251067004547156	0.00188943682782185
ARL9	0.354638741818182	1.2316699495625	1.7961936546515	0.00264380981235557	0.010591215393683
PSMG1	4.98088981818182	11.22657118125	1.17244196442524	8.66014457289135e-06	0.00020934583737143
AL109976.1	0.294137258181818	0.7979104303125	1.43973726427401	0.0127707641254109	0.0344750748731015
AL118505.1	0.695069430909091	1.420663374375	1.03133574722086	0.0022375406929188	0.00933282702363863
AC099518.6	0.272683483636364	0.93348886325	1.77540549159267	0.0141937509817009	0.0373486516991425
RNU2-70P	0.843350990909091	0.2122349595625	-1.99047086763347	0.00773701629255007	0.0237528354521636
RPSAP69	0.164925870909091	0.4418648476875	1.42178743961443	0.00188923369406136	0.0082038041931283
LINC00944	0.130442622818182	0.476754570275	1.86983141374645	0.00243286635610984	0.00995233732356029
KRT17P3	0.560576864545455	1.84882652684375	1.72162575522602	0.0149529859843987	0.038841449105104
TUBBP1	0.848181809090909	1.952954210625	1.20321267691324	0.000121165816082092	0.00113182944424762
TEAD4	4.2203179	11.49279779375	1.44530646809656	1.26351686229856e-05	0.000255470964847556
WNT3A	0.246279456545455	1.41662902709375	2.52409381364914	0.00711145268217842	0.0222352813131854
P2RY14	7.86264324545454	0.826258819375	-3.25034872500342	0.000115093856534557	0.00109379161572828
SPHK1	4.26433295454545	8.60283667875	1.01249236249024	0.00091680896526427	0.00479259969727274
CENPJ	1.05830112727273	3.10844974	1.5544450644176	3.12777920324522e-06	0.000118589992425296
LPCAT1	4.635909	12.37495891875	1.41649958334212	0.000137693593839632	0.0012376017881798
AL355862.1	0.220837495454545	0.6327295205625	1.51860376310064	0.00434982746537825	0.0154582806140481
ZNF697	1.14910979090909	2.32208235	1.01490249076315	0.0033127572118244	0.012562522018215
IFIH1	4.70868163636364	10.0966919125	1.10048759726789	0.000607565872816619	0.00353785429853851
MSC	1.43938839090909	8.53556958	2.568031499997	0.000221929834544839	0.00172719992541353
ANXA2R	0.371734227272727	1.0853360369375	1.54579835771593	8.42769830556407e-05	0.000875464177734213
LIME1	0.500100409090909	1.118567695	1.16136287970991	0.000144881425205845	0.00128270778600901
MSL3P1	0.205295417272727	0.5469078413875	1.41359632403763	0.000469687983959502	0.00294004144876845
AC091057.1	0.563460472727273	1.60674752375	1.51175693628701	2.10925241585529e-05	0.000351976469120261
PRR7-AS1	0.353667610909091	0.860482441875	1.28275165219032	0.00311648614014769	0.0119949625770603
IFI35	5.79391690909091	14.5831785	1.33169429874975	0.000106521539983925	0.00103388275520334
SMC2	4.227526	10.71001203125	1.34107456816812	1.09348568427379e-05	0.000233387183559587
LINC02489	1.74154344272727	0.48745903675	-1.83701356805374	0.00106864740243538	0.00538459777410856
RN7SL75P	0.112647111818182	0.24839954275	1.14085219336936	0.00205509964957515	0.0087654288543026
PARP1	13.1522477272727	26.8700612625	1.03069023256961	8.66014457289135e-06	0.00020934583737143
SPRED3	0.278665261818182	0.64526563125	1.21136001686104	0.000211189323415328	0.00167458819440273
ADAMTS12	0.226870520909091	3.37938186375	3.89681831605846	3.69407190470914e-07	6.61906262199445e-05
HIST1H2BM	0.186011713636364	0.8730563205	2.23068125009969	0.000148492017786755	0.00130774876112423
SH2B2	1.29683007272727	3.28183605	1.33951371662998	0.000186434850317385	0.00153910763033714
FEZF1	0.391644484454545	0.8376684250375	1.09683465280424	0.0144311213702259	0.0378706337396869
ELL2	24.4531898181818	11.99256038125	-1.02788296772416	0.00152399582573182	0.00702495926665298
FANCG	2.24862281818182	5.7630447625	1.35778954027584	8.3638285350629e-07	7.3484127253643e-05
PA2G4	19.7530490909091	39.90911	1.01464274050358	2.8674763377546e-05	0.000423291361950455
RPS14P4	0.221470501818182	1.011158725	2.19082301901838	2.53031708688837e-05	0.000392593949715297
RGS11	1.62425645454545	0.5618598076	-1.53149733170824	8.6512264221068e-05	0.000892749436020898
MSR1	0.622716369090909	1.9472947865625	1.64482419116631	0.000764733840270161	0.00421306527917157
THAP5P1	0.169420201818182	0.35922051775	1.08426384226476	0.0160187486621978	0.0409375619840153
AC069257.1	0.550720854545454	1.101943835125	1.00065754697695	0.00922966384671977	0.0269798711884939
PRR20G	0.0304345563636364	1.1296125709375	5.21397390248334	0.00581358220638597	0.0191975453477896
NPM2	0.352856588181818	0.85722870138125	1.28059820776205	0.0157548454086903	0.0404350953784512
TIPIN	1.53162823636364	3.28167433125	1.09936591254651	1.68220348134184e-05	0.000303894017847361
RN7SL405P	0.0983474445454545	0.228571669875	1.21668712980373	0.00329997043504023	0.012562522018215
EIF4EBP1	29.7568910909091	78.9268146875	1.40729172045581	0.00016032989539287	0.00138473632906033
AL365203.2	0.823024176363636	1.9563340475	1.24914601845639	0.00169760107862601	0.00758856125809179
PBXIP1	45.12038	19.36558344375	-1.22028425069531	0.000437508498528592	0.00279048787822449
HOXC-AS3	0.0789365089090909	0.2880436377	1.86752277165674	0.000244200689556958	0.00185630117130581
EIF5A	62.7358690909091	136.205275	1.11842013591787	2.35970588364594e-05	0.000374353050156071
AP005436.2	0.130790663636364	0.4116724259375	1.65423726019167	0.0168992815117891	0.0426321012031146
SYNPO2	40.1934798545455	7.527768815625	-2.4166672604302	0.00197130251520026	0.00848606554998742
AC007639.1	0.296360525454545	0.76507845625	1.368254402213	0.00533605182320444	0.0179705673855055
DLX6	0.0487334150909091	1.0335102917	4.40649761917834	0.0146851422337514	0.038380690927183
AC013275.1	0.762060841818182	0.207792870275	-1.87476003118646	0.0122299106027001	0.0334567655689971
NECAB1	1.19755180545455	0.3668501000625	-1.70682548374819	0.0125462901386552	0.0339949454252365
AC124312.2	1.51692841363636	0.3031286328125	-2.32315096679658	0.00222988270264316	0.00933282702363863
AL589743.5	0.0739069236363636	0.4076194153125	2.46344134193548	1.06195005164623e-05	0.000229397285043896
MIR27B	3.0170433	1.20436683225	-1.32486051938804	0.000335304971496364	0.00232077911172428
HIST1H2APS3	0.370545648181818	1.291202170375	1.80099172197191	0.000140044552090582	0.00125821546861834
MAGOH	5.78425636363636	14.12433246875	1.28797928540049	2.82968492106222e-07	6.61906262199445e-05
KIF20A	1.74959340090909	10.25076035	2.55063933649801	2.82968492106222e-07	6.61906262199445e-05
LINC01116	0.321425090909091	1.322055849	2.0402286660314	0.00940057984511653	0.0273406654176568
STX19	5.36400253454545	2.5629784695	-1.06548855972207	0.000896374227240474	0.00472301998298166
OLFML2B	1.82199812727273	7.94993006625	2.12542069311111	1.06220893975164e-05	0.000229397285043896
PANX2	0.865745927272727	6.53582207525	2.9163531088336	0.00634593889309496	0.0204011910601379
AC116347.1	0.689249572727273	1.70874102875	1.3098353903914	2.49530513095813e-05	0.000387436411284393
CTSL	11.8730655454545	26.06519394375	1.13443211745421	0.0018493870047303	0.00805635991686276
RNU6-1266P	0.114362654545455	0.3287114935625	1.52320588906009	0.0138161014498629	0.0366547236743452
FAM24B	0.555345127272727	1.3875304168125	1.32106285889889	0.000127538889912934	0.00117233961959044
PTGER2	11.4759574909091	2.6371390723125	-2.12156896885003	0.00622580225349995	0.0201303393289711
CRISPLD1	0.856244271818182	2.2521702861875	1.39522157682173	0.00318069950556094	0.012177837431424
CARNS1	1.97124358181818	0.5892057619375	-1.74226261384423	4.09781125521529e-05	0.000535210846748328
AMIGO2	1.68759428181818	7.105199515	2.0739070568123	0.000528281616853822	0.0032085555058054
HSP90AB1	271.223518181818	614.339605625	1.17955411279193	1.63111147414964e-06	9.19686229896177e-05
GZMA	1.68492192727273	5.198432521875	1.62539493036182	0.0132303999365917	0.0354186807896251
EPM2A	1.68609702727273	0.823973895625	-1.03301702213401	0.00826118344188932	0.0248153110199386
SLC43A3	2.89025967272727	7.36391035875	1.34927294863498	0.00447361029468766	0.0157599311460357
SLC12A8	2.52690354545455	5.21403090375	1.04502853764622	0.00032041696159211	0.00224527926609564
FPR2	0.106813526363636	0.4417719854	2.04820757957479	0.00197130251520026	0.00848606554998742
HSPE1P3	0.488490154545455	1.1056025475	1.17843145479088	0.000101145315448702	0.000994497108346631
LAIR2	0.265524239090909	0.6395671465625	1.2682522646995	0.000417092856142415	0.00269639470484858
AC019117.1	0.197919123636364	1.5871625909375	3.00346700478086	0.00238237857283587	0.00979804533928175
FANCB	0.250194851818182	1.053298974375	2.07379098822926	7.84144463020147e-07	7.29105566205039e-05
AC004982.1	1.81353936818182	0.4162643472	-2.1232361606797	0.00318069950556094	0.012177837431424
ILF2P1	0.524008354545455	0.2096541544375	-1.3215783951686	0.00021649704848064	0.00169942803358843
FNDC5	4.60029096272727	0.4550709785	-3.33756162419464	0.00659249018921361	0.0209994041743486
POLR3K	2.48983509090909	5.4109935875	1.11984334007399	1.58909942269691e-05	0.000293125869058519
LINC02561	0.04957529	1.2280298049375	4.63058055408958	7.87964491731683e-05	0.000838031073680799
CCKAR	11.6870796645455	0.1860745909625	-5.97288960343349	9.65133920717357e-05	0.000966768991920038
SLC9A4	21.0711844545455	1.061966754775	-4.31046090537518	2.82769590839129e-05	0.000420826553659022
BICD2	12.0572593636364	25.31783794375	1.07025219146487	0.0144440539344493	0.0378706337396869
TYROBP	10.4188490909091	34.369525095625	1.72193399689722	0.000593625556044477	0.00348076823628653
SPON2	2.73751963636364	8.69768606875	1.66776232433589	3.47804323765267e-05	0.000481881899367495
TNFRSF12A	10.7471072727273	33.91524109375	1.65798535710097	7.3895771216163e-05	0.000800305835097029
PSMB9	6.35971945454545	19.3305291375	1.60384609858702	2.4266045396458e-05	0.000380823726785016
LINC02156	0.0980473981818182	0.40563606625	2.04863467993566	2.34762911741795e-05	0.000374353050156071
PGAM5	7.01611609090909	14.50557528125	1.04786298858658	1.00219926337816e-05	0.000223269992718167
ITPRIPL1	0.328313474545455	0.7558752903125	1.20307426618619	0.00957431358358741	0.0277279928869661
ZNF471	1.13491355181818	0.3346046146875	-1.762053161808	0.000492359820670751	0.00303760738770841
BCKDHB	9.12815072727273	4.4380376425	-1.040400709895	0.000621810351346905	0.00360067365177772
MIR6895	0.0684549727272727	0.3276517125	2.25893582101686	0.00500066128011815	0.017190362480381
AC012640.2	0.414474254545455	1.1022927920625	1.41115308957485	0.000244966927895044	0.00185630117130581
AKR7L	3.87978654545455	1.7603917791875	-1.14008074206741	0.0118936882059567	0.0326759031623402
RHEBL1	0.312508866363636	0.99581365375	1.67197867468476	9.45435917043187e-06	0.000218408675365932
SNORA23	0.31713872	0.6906043716875	1.12274543755729	0.00267129785528628	0.0106974159216727
ADAMTSL2	0.882064990909091	1.98334743875	1.16898056490168	0.00107239075292732	0.00538459777410856
DDX11	2.04467073636364	5.119734473125	1.32420045166898	5.89759352995972e-06	0.000163112077945548
SAA1	3.99495525454545	50.461512678125	3.65893220497616	0.000130842657152317	0.00119517528623016
HMGB3P32	0.521759629090909	0.1840606673125	-1.50320395647879	0.0124216034648732	0.033816254231089
TPSP2	0.0567644872727273	0.3008894978125	2.4061732069289	0.00695387615229847	0.0219319523506564
BBOX1-AS1	1.19540567272727	3.651765110625	1.61109367694607	0.000379223412913846	0.00252089656770471
AC104117.3	0.393174985454545	0.1910462725	-1.04124942800118	0.0120890226562473	0.0331392837677133
SLC35B2	11.6797581818182	23.586835375	1.01397146152292	0.000469691679089717	0.00294004144876845
C2	2.2223711	5.151478314375	1.2128867568449	0.000417209675728502	0.00269639470484858
FAM171A2	0.56966859	1.4000644405	1.29729846417468	0.00087636235011088	0.00465118368107126
ADM	5.6720502	16.72489699375	1.56005511934469	0.00711159040765909	0.0222352813131854
SMKR1	0.187385144545455	1.3217657348125	2.81838801205731	2.16937988269953e-05	0.000356302730434066
AP001542.1	0.167708127272727	1.1475954305	2.77458961881368	0.000309790638178453	0.00219685244454782
C8orf76	1.60812836363636	3.61640588125	1.16917403572834	3.69407190470914e-07	6.61906262199445e-05
BTD	6.98916954545455	3.29211897	-1.08610457191208	9.11519388239128e-05	0.000925350796125634
HAP1	0.584855308181818	1.2427676774	1.08740497002174	0.000352882425128373	0.00240573662029711
MCTP2	1.13981397272727	2.56150644875	1.16819414029072	0.000118093041819681	0.0011111920326405
MNDA	0.749518772727273	2.597625160625	1.79315674574644	0.000388404568265146	0.00256633244939191
HOXC8	0.344572303636364	2.037510722375	2.56392900252073	4.50323266376282e-06	0.000145305635671297
LRFN1	0.490070764545455	1.8051135655625	1.88102761498137	0.0146982414676573	0.038380690927183
SLFN5	3.59869454545455	8.588754916875	1.25497535127268	0.000312749184176202	0.00220354715047432
IGFL2	0.146226267363636	1.18697851048125	3.02101941782005	0.00228450324088244	0.00949995062612587
PGA5	1584.64318233182	5.19199109070625	-8.25365439898964	0.000413151795060847	0.00269639470484858
NREP	1.85273213636364	4.9262408975	1.41083286361429	0.000579983447067302	0.00342741703713975
AC011473.3	1.05773457272727	0.3348717788125	-1.65929694012589	0.00291833092653831	0.0114682004384524
HLA-B	162.711321818182	386.429487875	1.24789054788992	0.000504072643667101	0.00309416308235274
PRRX1	1.49331293636364	4.9351878274375	1.72458846689109	0.000782371413074109	0.00428326811907465
C9orf152	18.9212564090909	8.14450093996875	-1.21610968526357	0.00389239333776077	0.0142279628707192
PLIN5	3.25687373454545	0.2888471104375	-3.49510982163813	6.64741615027543e-05	0.000742724837178629
SNRPG	9.41405154545455	27.18972084375	1.53017368186473	1.21083107697745e-07	6.61906262199445e-05
DPY19L1	4.77229518181818	10.8592072875	1.18616360529002	0.000244966927895044	0.00185630117130581
TMCC2	0.352820832727273	1.2183629115625	1.78793627605389	0.0144440539344493	0.0378706337396869
AC006970.1	0.475730780909091	1.0020827105	1.07478431224922	0.00210055614323746	0.0089023376105397
RNU1-72P	0.0974015572727273	0.393595956125	2.01469865458805	0.00439103221683968	0.0155390831135234
AC073957.1	0.0429513	0.445283057375	3.37394901660668	0.0130504115315778	0.0350655678059847
BRCA1	1.32260867272727	5.064815921875	1.93712356908494	2.16052665625008e-06	0.000103653161532419
TNNT1	0.338604472727273	4.1660183266	3.62099625044653	0.00016032989539287	0.00138473632906033
MELTF-AS1	0.616079163636364	3.29016353	2.41697164325873	1.48420082353543e-06	8.84737368296583e-05
LINC01410	0.271103045454545	1.0371420230625	1.93570024094119	7.00920942815319e-05	0.000770942557364039
CCDC78	0.204314640909091	0.5431887139375	1.41066091506824	0.00857340278258676	0.0255114707120036
AC128709.3	0.0573507936363636	0.372894513	2.70088221265215	0.0150785014851877	0.0391446988241903
AC109992.2	0.18225553	0.397115172625	1.12359489363981	0.0051323648803799	0.0174892128486092
HAS3	7.97348160909091	17.044236735625	1.09600227747223	0.0171691467991193	0.0431834242957384
ALDH6A1	13.9841228181818	4.413249740625	-1.66387646559029	0.000206003986037917	0.00164961537428679
TGFA	4.43791980909091	11.807270721875	1.41172001682119	0.000730560924619415	0.00408341373221741
TCEAL2	4.33341867181818	0.56297439658125	-2.94436441202715	0.00808760224528663	0.0244856979989157
PKMYT1	1.28750245454545	7.4520320125	2.53305868912481	5.85506220430223e-07	6.73491163759625e-05
ACKR3	7.97355984545455	31.4544473875	1.97996814282029	0.00173443402213827	0.00770910465305139
SLC41A2	12.3702765545455	4.574377821875	-1.43523031856705	0.0141937509817009	0.0373486516991425
COL1A2	53.8590845454545	187.92925821875	1.80292808033298	0.000283763247733734	0.00206105198229445
NIFK	10.2083571818182	22.08952211875	1.11361149421032	9.7342243750503e-06	0.000220679405858006
PGAM1P7	0.218486310909091	0.5833745515	1.4168795614269	0.00107239075292732	0.00538459777410856
AP002784.1	0.0527872281818182	0.3997240335625	2.92074349970092	0.00077480790162483	0.00426534284445053
SLBP	13.6738865454545	28.90474543125	1.07988300616076	1.26719085986637e-06	8.17767977619368e-05
SLC12A9-AS1	0.681672489090909	1.748997345625	1.35937743464145	0.000221929834544839	0.00172719992541353
HSPA1A	14.1177848181818	47.69353604375	1.75628001231404	0.00299159213487342	0.0116453845435277
HNRNPA1P21	0.234313057272727	0.87786938775	1.90556895517168	3.2026124731588e-05	0.000458531106513711
EXT1	5.73428827272727	13.80659783125	1.26767152170115	1.00219926337816e-05	0.000223269992718167
CKS1BP2	0.0812900490909091	0.2357696238125	1.53622719125552	0.000826419724716192	0.00446409489323855
DUSP23	14.8809252727273	30.528417580625	1.03668857662208	0.000312749184176202	0.00220354715047432
RAPGEF5	2.10200257272727	4.771935515625	1.18281011258596	1.03178753901322e-05	0.000227086679989861
VMO1	0.5956682	3.331348444375	2.48352541408971	2.35970588364594e-05	0.000374353050156071
CSAG3	0.0150493963636364	1.3738604553125	6.51238604391075	0.00563330549581728	0.0187494027585569
AC139749.1	1.42380140127273	0.69300763045	-1.03880478369115	0.00381502370068078	0.0140161018081849
MAP6D1	0.633039963636364	1.676632870625	1.40519833449043	1.33835894143754e-05	0.000263777284340802
AC000078.1	0.926928090909091	0.4631032343125	-1.00112358915106	0.0018493870047303	0.00805635991686276
AC016065.1	0.703836718181818	1.687199860625	1.26131819651166	1.30042431128045e-05	0.000259101845700204
GABRR1	0.193898077545455	0.58576119553125	1.59501412375226	0.00417382091557226	0.0150206744809959
AKR1B1	7.46876524545455	17.211130793125	1.20440022942002	0.0183795824559418	0.0454801634870081
CDCA4	3.63395085454545	14.9460126875	2.04014983825316	6.66933042114828e-07	6.75485840849356e-05
MSN	35.2231818181818	92.388023875	1.391180611175	0.00117191885816462	0.00576784451295104
ADAMTS2	2.85827305454545	9.37895641375	1.71428365901474	0.000566633695898773	0.00337129327309694
NDUFA3P4	0.451261114545455	0.217385629125	-1.05370589577248	0.0175788914985498	0.044051936920249
SMC4	5.69972272727273	15.870569675	1.4773902709853	2.7665768380484e-06	0.000112918659488778
KDELC1	1.00379346363636	2.750404733125	1.45418147574191	9.45435917043187e-06	0.000218408675365932
HIST1H4J	0.22225279	0.705470063625	1.66638333414904	5.08846974556412e-05	0.000619824346457162
TMEM67	0.806876881818182	1.6249618808125	1.00998541483399	0.000206003986037917	0.00164961537428679
RHOU	14.8638751	5.52038101875	-1.42897053312798	0.000837575417242752	0.00449329019201071
AC018653.3	1.22295349090909	2.4656971225	1.01162605605992	0.00795917712359583	0.0241568976044542
AL445471.1	0.0921261654545455	0.2577768754375	1.48443997825071	0.00965859184729937	0.0279683671533247
AC100791.3	0.0842563072727273	0.2307840761875	1.45368709030873	0.00311433605547252	0.0119949625770603
RUNX2	0.641315227272727	2.446523635	1.93162765242002	3.98771004764917e-05	0.000524588891836566
GBX2	0.033940383	0.2677652185125	2.97989382312298	0.00506456373602604	0.0173283485850863
SH3GL2	4.0708877	0.17184821545	-4.56613664836772	2.54336412582595e-05	0.00039433860369025
CENPM	1.46966484545455	5.8525159875	1.99356978195506	3.22491268644777e-06	0.000121014433690254
IL12RB2	0.199658629090909	1.2316467995	2.62498126175214	0.00397101056355849	0.0144476630798219
AC022211.1	0.836951745454545	2.224036104375	1.40996385701216	0.000492359820670751	0.00303760738770841
NKILA	0.219901103636364	1.404658691	2.67529287191992	8.20963580112134e-05	0.000860163804698906
IFIT2	1.26364988181818	4.6513727225	1.88005975729122	0.000118093041819681	0.0011111920326405
CABYR	0.438434970909091	2.8811166599375	2.71619329641462	0.00114626654366126	0.00565686288646005
QPCT	0.7998922	3.948864385625	2.30356033385517	0.000290763962817083	0.00209520527488449
AL512413.1	0.469520575454545	1.3551950575625	1.5292402317	0.0183795824559418	0.0454801634870081
LEF1	1.29402964545455	4.270104839375	1.72240082224856	0.00122482212765668	0.0059585131613843
RNA5SP283	1.38951078181818	4.7025319930625	1.75886072988935	0.000896374227240474	0.00472301998298166
AL121845.3	0.0873534290909091	0.2202529375	1.33422501752036	4.69296418152061e-05	0.000587009590618218
RAB5IF	11.0567333636364	24.69164266875	1.15909760417753	0.000115093856534557	0.00109379161572828
ESM1	0.133446029090909	3.1054058286875	4.54045353734137	1.82532250341679e-07	6.61906262199445e-05
PAIP1	9.63580427272727	19.70495480625	1.03208144638267	1.63111147414964e-06	9.19686229896177e-05
AL158206.1	18.8793509090909	4.81814203875	-1.97026033431578	0.00107239075292732	0.00538459777410856
HOXA10-AS	0.230991074545455	0.7407890226875	1.68122561308035	0.000290627064887313	0.00209520527488449
AC011611.5	0.158447365454545	0.3225883780625	1.02569079139501	0.00671896754120031	0.0212999352121199
PTPRE	1.77658876363636	3.60212097	1.01973686028691	0.000141244451695637	0.00126432277812825
FLJ22447	0.108384717272727	0.3782090745	1.8030226341657	0.00109651197376799	0.00547305326263343
MCM4	6.02406936363636	23.06103255625	1.93664682400563	1.39342074470324e-06	8.66018909996386e-05
ALX1	0.00858236727272727	0.5628086671	6.03512509471607	0.0018729628906941	0.00815581392510247
CD274	0.650537345454545	2.196259613125	1.75534481563315	0.00119810076148757	0.00585848242267849
NASP	5.54396081818182	11.8087384	1.09086587459299	5.55593713260879e-06	0.000158885276666774
PFN1P1	3.29289454545455	6.7860104125	1.0432073331909	0.000747466038145539	0.00414297302166454
TGFBR3	12.8111022727273	3.618949579375	-1.82375169834934	0.00724697049545148	0.0225233660362256
HSPA1B	13.8069689090909	44.3629544	1.68395881197016	2.94798774919159e-05	0.000432839785161506
CASP5	0.473324562727273	1.0117890494625	1.09600683371652	0.000175090515031836	0.00147894023063764
WDR76	1.54232928181818	3.635592369375	1.23707964205455	7.58700304906183e-05	0.000813233050976608
AC007785.1	0.3270239	1.896748568625	2.53606046733151	0.00406201576150225	0.0147029647277275
AC006449.5	0.156609355454545	0.38971825375	1.31526110828039	0.00281279622228774	0.0110854878319202
CASC8	0.350465467272727	1.0579839465625	1.59397353473272	0.00177200056280037	0.00782994472073999
CMTM1	0.659264545454545	1.366267303125	1.05131036510373	0.00177200056280037	0.00782994472073999
AC021945.1	0.10426777	0.2999095685625	1.52423427366121	0.000388404568265146	0.00256633244939191
AC114296.1	0.0876895945454546	0.3691398528125	2.07368993686542	0.0203523411167436	0.0492967412102524
LIN9	1.3187025	3.1880846925	1.27357082698458	4.50323266376282e-06	0.000145305635671297
CEBPB	41.5968954545455	87.7865739375	1.07752445293012	0.00065123613876586	0.00372765384818962
SNORD1B	0.688908881818182	1.6458143325	1.25641650838283	0.0013970153220203	0.00658124813629093
SLC28A3	0.733990427272727	3.727783731625	2.34448501145179	0.000290763962817083	0.00209520527488449
PPP1R1A	1.28864693972727	0.1755028537125	-2.87629065749831	6.47092535088206e-05	0.000728844931214222
ACTRT3	0.534312227272727	1.321940349375	1.30690214133241	0.000172919629886385	0.00146116753303378
NUP205	7.17518681818182	15.54594276875	1.11544980977844	2.44559166742052e-06	0.000106790836144029
ABCA6	0.792273463636364	0.2868252409375	-1.46582649310642	0.0144440539344493	0.0378706337396869
NKX2-3	0.647465770909091	0.31428039139375	-1.04275166272535	0.000238933900146628	0.00182695187583328
MIR6867	0.719995009090909	1.504549575	1.06327283321057	0.0133528596778386	0.0357377674543767
DUSP10	1.38606637272727	5.5541280725	2.00256410105043	1.30799293905677e-06	8.22269009417959e-05
HOXC6	0.376942061272727	1.8835172991875	2.32101459083483	9.18219076540224e-06	0.000215073648152789
AC244153.1	0.71566461	2.0723385496875	1.53390416513053	0.0165905851796482	0.0420472928608855
AC116407.2	0.351770827272727	1.009066220625	1.52031310669292	7.78940943597979e-05	0.000828837112018141
WNT10A	1.58937871909091	5.0010073555	1.65375579419268	0.00711159040765909	0.0222352813131854
AC012676.1	0.163416637272727	0.393365315625	1.26731488563545	1.93824413529305e-05	0.000334408256686168
KCNK3	1.76814026363636	0.5445821060625	-1.69901124183121	0.000492359820670751	0.00303760738770841
RN7SL368P	1.05119934727273	3.0307359718125	1.52763188958897	0.00940057984511653	0.0273406654176568
DLEU7	0.130201100909091	0.3321217575	1.35097059058032	0.00029792622145835	0.00213346381238767
RNU5E-1	0.208064815454545	0.921647635125	2.14718226351265	0.000901888814679221	0.00474978854086117
RPAP3	3.15483563636364	6.34373863125	1.00776848743949	1.1158924005949e-06	7.87496066058536e-05
KCTD17	1.81201112727273	4.69949187625	1.37491296175306	0.000106521539983925	0.00103388275520334
LKAAEAR1	0.0339449009090909	0.255836190375	2.91395358212398	0.0016189365239977	0.00735757039202493
MIR135B	0.221412136363636	0.558750526875	1.33546998330591	0.0155773213578226	0.0401395829617297
LINC01929	0.0175385437272727	0.232775068225	3.73033567718459	0.000865990119788835	0.00461966980020003
ARL4C	5.14354763636364	16.174969180625	1.6529272918257	0.000344489349396933	0.00236472968206988
G2E3	1.83593845454545	3.811307025	1.05376813443001	6.07587403672739e-06	0.000164507297402828
PYGL	7.40159502727273	17.738397365	1.26096756347322	0.00389241476350754	0.0142279628707192
CD80	0.103662039090909	0.4440139700625	2.09871739122775	3.57474934932689e-05	0.000491236127608193
AC021876.1	0.124773044545455	0.506006746875	2.01985032735103	0.000482428005695773	0.00299661484401091
AP005131.4	0.554691453636364	0.25756324991875	-1.10675873837825	0.0203344688066247	0.0492607290862719
AL355803.1	0.181983766363636	0.4905695805625	1.43064801510955	0.0185845652815194	0.0459717927028268
PRX	1.4461727	0.664341126875	-1.12224371313029	0.00166148883815673	0.00747601631270152
DUXAP10	0.0443087735454545	0.44082348741875	3.31453679478125	1.33835894143754e-05	0.000263777284340802
LINC01186	0.275528328181818	0.6626626510625	1.26607395291285	0.00373942668422647	0.013800251603393
AC022079.1	0.173054826363636	0.533397304875	1.62398135762535	0.00366503121663864	0.0135714096016255
PIF1	0.632082967272727	1.976090835	1.64446342059561	8.91751797600345e-06	0.000211822519827391
CILP2	0.108833114545455	1.005031301375	3.20705093846721	2.23113669234804e-05	0.000360758147956379
TRIB3	2.42399316363636	11.88949881	2.29423036587957	1.26351686229856e-05	0.000255470964847556
SYBU	6.2980447	2.312342452875	-1.44554892330137	0.000747466038145539	0.00414297302166454
VEGFA	7.24293654545455	16.0744599	1.15012362279883	0.00405104474204015	0.0146656802617264
PUS1	1.98239718181818	4.4659253625	1.17171309843465	4.64095496235767e-06	0.000146508184287877
PCAT1	0.212965436363636	0.460818575575	1.11357956844673	0.00724697049545148	0.0225233660362256
BPGM	5.06830063636364	10.4295517375	1.04110314364255	0.00104876118593921	0.00529634082751433
ANKRD22	31.7866978090909	14.149406225	-1.16768163641042	0.00159137586617467	0.00724397208162781
MUC6	249.281956341273	38.1529509379313	-2.70791190903319	0.00253636345508065	0.0102527759251292
AP002336.3	0.0832679790909091	0.262684691625	1.6574984121635	0.00521122623493893	0.017725528971922
LMOD1	53.9302874545455	10.89716612875	-2.30714272103161	0.0149563636358457	0.038841449105104
TMEM26	0.0482130395454545	0.3002346616875	2.63859525271638	1.63111147414964e-06	9.19686229896177e-05
DDIAS	0.575136448181818	3.214545598125	2.48263864161865	3.12806559970945e-07	6.61906262199445e-05
AC009226.1	0.169106268181818	0.345199545875	1.02950043015845	0.00493573086704961	0.0169724904398686
AP001107.5	0.694272701818182	0.2795412095	-1.31244146862578	0.00992790296058487	0.028461574353069
HOXC13	0.330183702545455	2.444705124225	2.88831964298626	6.30270523499688e-05	0.000715240012244666
VAV2	6.85682454545455	14.05042590625	1.03500135141903	0.00032041696159211	0.00224527926609564
MIXL1	0.129442535454545	0.390412335375	1.59268686473528	0.0156185931279551	0.0402364533514218
AC008543.1	0.104851797272727	0.2261577985	1.1089781536531	0.000681952689059456	0.00386905575169962
SEMA4F	0.880731363636364	1.81253172375	1.04123229846499	0.000352882425128373	0.00240573662029711
AP1S1	8.32076636363636	23.8972057875	1.52205362357289	4.21685730428691e-07	6.61906262199445e-05
POU6F2	0.0846479773636364	0.75052055511875	3.14834408374463	0.0165903249689478	0.0420472928608855
FAM86HP	0.901991209090909	2.159846765625	1.25974368332548	0.000579983447067302	0.00342741703713975
EVX1	0.031517349	0.37315759324375	3.56556694682037	0.00536823216013589	0.0180733787268841
AC125257.1	4.05447272727273	9.03282075	1.15566227156978	6.82604513423247e-05	0.000756118427349892
CPNE7	0.641126098181818	2.275446323875	1.82746951207726	0.00873343402048934	0.0258540373567314
AC034213.1	0.0268002481818182	0.2976827739375	3.47345747346478	0.000100565006966068	0.000994497108346631
BNIP3P11	0.383871197272727	1.433856451375	1.90120637710592	1.83166471791086e-05	0.000321341852716406
YEATS2-AS1	0.279200463636364	0.6968126413125	1.31946945973561	1.83166471791086e-05	0.000321341852716406
ADGRG2	0.822921950909091	0.2074263535625	-1.98815640586588	0.000305253460861702	0.00216678454356634
MMP14	21.975819	78.0857951875	1.829143194345	3.32493569738996e-06	0.000123078880290694
CNR1	0.800270429090909	0.29684492056875	-1.43077817418631	0.00413251791768572	0.0148794578928964
CEP128	0.362581954545455	0.845494795	1.22148874827453	8.66014457289135e-06	0.00020934583737143
CFAP20	4.90030590909091	9.91466415	1.01669208884951	7.59218179015392e-07	7.22148526187814e-05
AC005330.1	0.0808323218181818	0.26073468613125	1.6895783274874	0.0104857174727941	0.0296403502389485
NOP56	10.6825860909091	25.4817310125	1.25420234163958	1.227614589483e-06	8.13834071943018e-05
IGFALS	7.00814845181818	0.9513103581875	-2.88104534359278	0.0101128178767849	0.028867186415765
DES	405.709127181818	98.3714637246875	-2.04413398461843	0.00523331314301065	0.017725528971922
OGN	16.3141385272727	2.965785882125	-2.45963645766403	0.0116829425014759	0.0322264195063407
DUSP5P1	0.125751454545455	0.5074697915625	2.01274685720815	0.000464050767693485	0.00291803425936918
MYOC	40.4480349090909	1.0581238816	-5.25648916540485	0.000285845606165414	0.00207548766215757
SOX30	0.0843277290909091	0.59729984025	2.82437632700084	0.000504072643667101	0.00309416308235274
CLEC11A	2.79051074545455	6.5616205975	1.23352297572783	0.0027554016587227	0.0109163205519516
FLAD1	5.68146718181818	11.8560012	1.06128205432253	2.8529289497733e-06	0.000114520232356313
CLDN16	0.0728753257272727	0.5039019536875	2.78964071803437	6.05636726860657e-05	0.000700661801878932
AC008669.1	1.2412841	0.5893275476875	-1.07469174076053	0.00311648614014769	0.0119949625770603
AP001528.2	1.22992848181818	0.2760903356875	-2.15536213423694	0.00136687782657986	0.00648096796967655
WDR43	8.51959563636364	17.117773875	1.00663823206363	6.44802856739518e-06	0.000170572576745954
RUNDC3A-AS1	0.0741781617272727	0.263967891875	1.8312960351783	0.00366503121663864	0.0135714096016255
ABCA9	1.12717417636364	0.33218419564375	-1.76265512407938	0.0101128178767849	0.028867186415765
SAPCD2	3.6946616	14.44248851875	1.96680521101346	1.19267858407025e-05	0.000246153107393442
CKAP5	10.2978045454545	23.49706445	1.19014373552047	2.52231041639198e-06	0.000107985489196492
LINC01252	0.606888909090909	0.27666357784375	-1.13329972677759	0.00166148883815673	0.00747601631270152
SNTB1	9.10896802727273	4.336321846875	-1.07081577837675	0.00533605182320444	0.0179705673855055
BRMS1	7.79789254545455	16.03218236875	1.0398146449119	1.22761020420967e-05	0.000250526384678125
CD4	3.53325717272727	7.53933685	1.09343887005674	0.00873343402048934	0.0258540373567314
BAZ1A	6.84417463636364	16.7823957	1.29400019901306	6.45608928776891e-07	6.75485840849356e-05
LINC01705	0.187640825454545	0.6901085303125	1.87884951344427	5.57609474639857e-05	0.00066333999329506
AL645608.3	0.250099127272727	0.566186138125	1.17877640512021	0.00897807600951725	0.0264494167600604
TNC	11.5798074545455	77.70318756875	2.74636251777377	0.00646815781740154	0.0207119274840886
CTPS1	3.32359281818182	8.7260889625	1.39259153737746	6.6421889016496e-06	0.0001734023467797
MYMX	1.45580212363636	0.2984088846875	-2.28645187856981	6.46955061068503e-05	0.000728844931214222
SNAI2	4.63919880909091	20.187069264375	2.12148389890837	0.00659249018921361	0.0209994041743486
AC006206.2	0.267911471818182	1.1289829674125	2.07519545781487	0.00650816360354135	0.0208339325657995
EXO5	0.810797681818182	1.748535510625	1.10873322665071	0.000124313860132275	0.001153356369005
ARL6IP6	3.97414627272727	9.9112038125	1.31841532394974	4.64095496235767e-06	0.000146508184287877
POTEE	0.154446324545455	0.428093222875	1.47081945780441	0.000227490407876096	0.00176045548394247
E2F3	2.31522561818182	5.65943286875	1.28950469734011	4.92860022955583e-06	0.000152077556025378
CNPY4	1.37414829090909	2.79795786125	1.02583653422955	0.000480901189855119	0.00298837176907708
CD68	0.564218536363636	1.54003226	1.44863460334401	0.000181823142516791	0.00151015371634011
LRP8	1.01949102727273	3.8497288275	1.91690774885962	4.78270677981187e-06	0.000149473251745635
LINC00888	0.696362136363636	2.130579683125	1.61333634306709	0.00112113410211483	0.00557053162661052
HNF1A-AS1	12.86564939	5.3491363337	-1.26614639922758	0.00826114479819801	0.0248153110199386
CLEC5A	0.10350446	0.887475867125	3.10001495455518	1.63111147414964e-06	9.19686229896177e-05
RAC2	5.50562918181818	19.36413584375	1.81440777105183	2.71268133905554e-05	0.000409843436840594
GZMB	1.45870784545455	5.12305809	1.81231428576768	0.000621810351346905	0.00360067365177772
AC124312.4	0.746272869090909	0.17400672575	-2.10056016704256	0.00675656438184469	0.0214160183978001
CDRT15	0.0960514918181818	0.2286814385625	1.25145934463849	0.00939546272174912	0.0273406654176568
KLK4	0.0484990933636364	0.2755926791625	2.50650788174122	0.00378725111307221	0.013974311452299
LINC01977	0.117668787272727	0.3900284551	1.72884769875037	0.00493573086704961	0.0169724904398686
PCGF2	5.24078118181818	11.1049802125	1.08335304366665	3.47804323765267e-05	0.000481881899367495
ANKLE2	3.08478590909091	6.20614090625	1.00852608600947	3.64317166633448e-06	0.000129385822312337
HHIP	1.42183937618182	0.42360228079375	-1.74697623196061	0.0186936206241693	0.046064467041558
DUSP6	5.50479954545455	14.68228235	1.41531431666332	0.00029792622145835	0.00213346381238767
MTX1P1	1.81331495454545	4.495668425625	1.30990610623567	7.47623304016032e-06	0.000190404598625829
GJD3	0.527226445454545	1.0549685675	1.00070537262458	0.00145925245650771	0.00680248582804585
CIB2	1.20458851818182	3.5547389425	1.56120320052444	0.000305253460861702	0.00216678454356634
MT-ND5	3849.15402727273	1401.57942625	-1.45748790008859	0.00021649704848064	0.00169942803358843
AC008134.1	1.74504985181818	0.201166517625	-3.11680614480419	0.00881880390151414	0.0260996987220542
SLC16A3	2.97739724545455	9.002639925	1.59629639858293	1.45859968991977e-05	0.00027942018753393
PSMA7	37.5070672727273	88.2472154375	1.23438829496833	2.31319490066332e-07	6.61906262199445e-05
TAP2	3.40579536363636	8.4391529125	1.30910644074899	4.82144247487865e-05	0.000596598965061766
WDHD1	0.966937927272727	4.24650202	2.13477975247449	3.81857420212313e-07	6.61906262199445e-05
AC026782.2	0.0272409345454545	0.302165365625	3.47149020405166	0.000475278568108484	0.00297331119088056
MIR4263	1.19509756363636	2.469028650625	1.04681517796799	0.000980732110130098	0.00505191343850157
KC877373.1	0.16812489	0.540018319625	1.68347502645961	0.0160279469777296	0.0409375619840153
ST8SIA4	0.688269218181818	1.48355256625	1.10801115216619	0.0157548454086903	0.0404350953784512
DMRTA1	1.10699594190909	0.51533205550625	-1.10307569220052	0.00554698285134857	0.0184678077087724
AC092614.1	0.165887793636364	0.394740709125	1.25069757652983	0.000312749184176202	0.00220354715047432
TIMELESS	2.75695420909091	10.3064933375	1.90240634566748	4.0798388879083e-07	6.61906262199445e-05
AL589743.4	0.0676592727272727	0.243764374	1.8491277177198	0.000967134920399931	0.00500899873427777
RCOR2	0.881525	2.140469909375	1.27985416434913	0.00125209299093822	0.00605482722430492
AC010186.2	0.511534681818182	1.6323030975	1.67400500946386	3.11550137035618e-05	0.000450481318435441
KCNJ14	0.417186327272727	1.060633128125	1.3461619345204	8.42769830556407e-05	0.000875464177734213
ETV7	2.55249323636364	5.54803193	1.1200689524429	0.000191156342347315	0.00156861489179753
CDC25A	1.01846470909091	2.87619953125	1.49776777344431	4.69296418152061e-05	0.000587009590618218
CKB	207.755254909091	22.50414247375	-3.20662247201148	0.000305253460861702	0.00216678454356634
PPIA	66.4079472727273	150.5228580625	1.18055477863513	2.16937988269953e-05	0.000356302730434066
GPX7	1.79082015454545	5.093853919375	1.5081371267934	0.00766709606514594	0.0235470547308486
RPL7L1	8.11944763636364	16.6169455625	1.03320172829853	1.09348568427379e-05	0.000233387183559587
MT-TY	68.2047714545455	13.892369205	-2.29558001297487	0.000127538889912934	0.00117233961959044
C17orf82	0.0858202827272727	0.3831964324375	2.15869357059481	4.56773664074352e-05	0.00057862405610623
BAMBI	1.30696824545455	10.074830654375	2.94645959454972	0.000124313860132275	0.001153356369005
MYO1B	7.014681	19.0260070125	1.43952341264173	2.4266045396458e-05	0.000380823726785016
PSENEN	8.21109654545455	16.7621929375	1.02956410025932	2.8529289497733e-06	0.000114520232356313
ISYNA1	3.38227235454545	11.70128236875	1.79060190522745	0.00192986756145072	0.0083438167276398
JAM2	3.99816897272727	1.4423987575	-1.47086938618203	0.00826118344188932	0.0248153110199386
SERP2	1.36215206363636	0.56690835349375	-1.26470033458921	0.000504072643667101	0.00309416308235274
PGM5-AS1	2.26619871090909	0.28041886025	-3.01461907928259	0.00518920024795735	0.017674627716731
PAQR4	3.498831	9.8554752	1.49405245373533	1.63501992181476e-05	0.000298326362214692
MYRF	28.6711945818182	11.7551533545625	-1.28630865541888	0.00421552091152309	0.0150838977725533
HIST3H2BB	0.123335347272727	0.76998816223125	2.64224993810004	1.88423677236781e-05	0.000328196240995944
MZT1	4.84490327272727	13.66057871875	1.49547883546823	3.57349177646939e-07	6.61906262199445e-05
MIR7111	0.682076290909091	1.85942062625	1.44684814417033	0.000566633695898773	0.00337129327309694
TNFSF11	0.0933810753636364	0.598599803875	2.68038969848575	6.30334480782427e-05	0.000715240012244666
PFKP	13.2261907272727	31.45538516875	1.24990941684194	3.77587388626551e-05	0.000506467155179832
CDC45	1.09548835181818	6.6380622125	2.59918800611839	3.57349177646939e-07	6.61906262199445e-05
CALHM6	0.690138227272727	3.345911566625	2.27744206278578	0.000257309326775345	0.0019179407638379
TRIM50	13.755383723	0.296997176575	-5.53340335969922	0.00322504463637869	0.0123411407224168
PKM	83.4980190909091	177.9834113125	1.09192890657208	8.42769830556407e-05	0.000875464177734213
AL354836.1	1.95597617272727	5.333697648125	1.44724724919983	6.84193499621002e-06	0.000177137292203653
AC009093.1	0.115306506909091	0.3486786876875	1.59642425625044	0.00456277046246515	0.0159813847914425
TMEM201	3.07406881818182	7.17191309375	1.22220854379948	3.75559374505033e-06	0.000132517942516881
NFKBIA	33.2741518181818	68.132133125	1.03393348502262	0.00214533876341475	0.00904830848799392
HELLS	1.68750803636364	4.740428055	1.49012296596868	4.82144247487865e-05	0.000596598965061766
YEATS4	5.04138627272727	13.29575699375	1.39907351587859	1.08087588016972e-06	7.87496066058536e-05
ARHGAP39	1.87364478181818	5.096397580625	1.44363036654897	1.37734779495963e-05	0.000269519120843755
HMGB1P6	2.18482717272727	6.2222580625	1.50991906843261	3.29203448525071e-05	0.000465545174103619
CLBA1	1.1268788	2.31141261625	1.03644246537759	3.88042013754663e-05	0.000513252426536322
AC026470.2	0.325171973636364	0.6657018838125	1.03367333300853	0.00795917712359583	0.0241568976044542
MTURN	14.5928654545455	3.68525982125	-1.98542495651668	1.83166471791086e-05	0.000321341852716406
NMB	3.76664571818182	12.52266486875	1.73318935742329	8.88034806052705e-05	0.000911235340150799
AC015660.1	0.172185023636364	1.0756305750625	2.64315109974904	0.000634188782332602	0.00366362058515233
GPR3	0.435556042727273	1.418027306875	1.70295504818411	0.000607565872816619	0.00353785429853851
PSMG3	4.75879418181818	11.36327600625	1.25571085616164	5.89759352995972e-06	0.000163112077945548
TMPO	6.96807945454545	16.06368445625	1.20496985570573	2.16937988269953e-05	0.000356302730434066
PPIAP54	0.130240823636364	0.296070836	1.18476065879355	0.00429998680914452	0.0152961494141933
AC112484.1	0.292837529090909	0.6639333416875	1.18093794704991	0.00293087300138901	0.0114682004384524
TIMP4	1.71577998181818	0.74889897424375	-1.19602154604983	0.00599165301091106	0.0195962614620573
ACSM1	0.817301254545455	0.188804842525	-2.11397218116833	2.8674763377546e-05	0.000423291361950455
UHRF1	1.87110943636364	6.8688244625	1.87616927533676	1.30042431128045e-05	0.000259101845700204
PTGS2	2.31126681818182	7.46347027	1.69116277497822	0.00305345680996002	0.0118230928551319
AC083809.1	0.0895940390909091	1.0605269543125	3.56523472912143	0.00839817308339653	0.0251973167765541
LINC02474	0.0387104909090909	0.47141650714375	3.60620576848294	0.0019648387661271	0.0084849541426298
GPR87	4.31817626254545	14.8009886858813	1.77719951045724	0.00889596576776668	0.0262185937908601
TEX29	0.111949812727273	0.287364698375	1.36003072844602	0.00717895933036475	0.0224362990386271
MMP7	5.81122788163636	37.6971406168437	2.69754016235481	0.010872713794678	0.0304951743187398
FAR2P1	0.0212769582727273	0.8558753264625	5.33003683279596	0.000158079841646814	0.00137234630782038
CSTF3	3.78062209090909	7.5994752	1.00727614776885	3.12777920324522e-06	0.000118589992425296
NXPH4	0.998140308181818	9.732378625875	3.28547791360104	3.88042013754663e-05	0.000513252426536322
RUFY4	0.0985598736363636	0.2495158260125	1.34005901265526	0.0114755161778044	0.0317543470050375
AUNIP	0.477817918181818	2.072647441875	2.11694187332142	5.30815542103602e-07	6.73491163759625e-05
NHLH1	0.0750453351818182	0.2419981131875	1.68916149731031	0.000283763247733734	0.00206105198229445
PLA2G4E-AS1	0.0907231373636364	0.421065645475	2.21450273442222	0.00780984072306039	0.0238422482444794
SLC39A4	4.24150954545455	9.4110831125	1.14978296220019	0.00139705244525918	0.00658124813629093
DUSP9	0.153674692727273	1.9073026278	3.63358226576361	0.000221922098224983	0.00172719992541353
AL031736.1	0.0400990254545455	0.427171644875	3.41317680616923	0.00118557009036714	0.00582978576465766
COL22A1	0.214360108181818	1.1135750349375	2.37709041874569	0.00889612934632511	0.0262185937908601
ECE2	0.789184681818182	2.386937225625	1.59672576675333	2.60133645245865e-06	0.000110289607694647
CDCA7	5.02113310909091	14.9700840625	1.57599744653855	1.99372379381981e-05	0.000340489425740796
AL513123.1	0.2271003	0.864770589125	1.92898784595368	0.00033313332564427	0.00231879025298113
AC004585.1	0.0743284045454545	0.54114658651875	2.86403390007167	1.58909942269691e-05	0.000293125869058519
RNY1P16	5.17845314545455	2.312970787	-1.16277417042076	0.00366331634707746	0.0135714096016255
AL109804.1	0.103015273636364	0.23082836525	1.16396226434848	0.00243210419470688	0.00995233732356029
HES2	2.45997867545455	7.2736848576875	1.56404061093059	0.00293087300138901	0.0114682004384524
AC068580.2	0.136333953636364	0.6798858955	2.31814773421192	0.00973605261590069	0.0280869701229624
LILRB4	0.51746044	1.5522808953125	1.5848691687007	0.00125209299093822	0.00605482722430492
AL138781.1	0.135683339090909	0.34722710275	1.35563598211655	0.00430001000581839	0.0152961494141933
ACADSB	8.46247481818182	3.845276213125	-1.1379924023651	3.77587388626551e-05	0.000506467155179832
CDKN2D	2.757335	6.96743863125	1.33735383325356	1.33835894143754e-05	0.000263777284340802
AC069148.1	0.0796509027272727	0.3430688385625	2.10673547196651	0.00554601837341433	0.0184678077087724
NTF4	0.127689392727273	0.663776459025	2.37805878079004	0.0017909490002642	0.00791207416776654
TMEM200C	0.0568505022727273	0.2116239011625	1.89625757661994	0.00587757990805907	0.0193068792265178
ZBTB16	9.42896637181818	0.70958178054375	-3.7320587554172	4.56773664074352e-05	0.00057862405610623
CACNB1	0.570393781818182	1.443081313625	1.33912243462492	0.000239006091723493	0.00182695187583328
TNS1	53.587941	15.021371329375	-1.83489185947616	0.0196640686767393	0.0479588439733585
TIGD3	0.161479311818182	0.40895223375	1.34058300044507	0.000818784810916946	0.00442503836670702
AL135924.2	0.1456853	0.4840305408125	1.73224276659585	0.0122231671484714	0.0334424997132452
ALKAL2	1.95126796363636	0.40358264989375	-2.2734758547945	0.000607565872816619	0.00353785429853851
AC012363.1	0.243764607272727	0.644636031625	1.40299615635472	0.0151163028901224	0.0392335221648129
SNHG1	5.28986027272727	13.5551933125	1.35754416743527	1.26719085986637e-06	8.17767977619368e-05
FOSL1	9.98081045454546	37.707421228125	1.91761961530851	0.000480901189855119	0.00298837176907708
PSMD3	13.86731	42.7852185625	1.62542450159563	3.64317166633448e-06	0.000129385822312337
CMTM3	2.59477060909091	7.73334495	1.5754855640225	0.000211189323415328	0.00167458819440273
RAB17	6.02364234545455	2.591353773375	-1.21693012567836	0.00554701121974418	0.0184678077087724
TPX2	6.25662189090909	38.19802535	2.61004223517074	1.70528600177424e-07	6.61906262199445e-05
PLXNA3	3.96019163636364	8.059532953125	1.02512599255841	0.000200938415088763	0.00162391197151713
RBM42	13.4972327272727	28.01991798125	1.05378908401067	5.13705670678862e-07	6.73491163759625e-05
CILP	8.55713599454545	1.6085392831125	-2.41137684949026	0.016307778199741	0.041542298984133
RTKN2	0.564470623636364	1.562310683125	1.4687109713531	0.00127992354793098	0.0061567474622001
AL031847.1	0.943842300909091	0.4606512949375	-1.0348707626985	0.0104866440028094	0.0296403502389485
LINC01270	0.104390576272727	0.342606493	1.71456101299248	0.000206003986037917	0.00164961537428679
CCL3L1	0.189613669090909	1.0146776506875	2.41988659979368	0.000305250910801862	0.00216678454356634
AC005041.2	0.670369228181818	0.2235211411875	-1.58454463526868	0.0177566351631857	0.044280754723303
HLTF	4.85281927272727	9.9154224475	1.03085110724381	0.00205663236774399	0.0087654288543026
MTHFD2	9.27703581818182	18.8007426125	1.01905383142487	1.37734779495963e-05	0.000269519120843755
KLF2P1	0.0407915927272727	1.0369603230625	4.66794504457568	0.00141202715228825	0.00664866534053324
MMP13	0.180567591636364	13.8851213275438	6.26485699277903	2.05071362507455e-05	0.000346435999812787
KTN1-AS1	0.4283746	0.997465983125	1.21939470191075	0.00125209299093822	0.00605482722430492
KIF14	0.643414386363636	3.774691225625	2.55253853577091	2.73647911078345e-07	6.61906262199445e-05
LINC02195	0.257694874545455	0.841240134	1.70685383718616	0.000236005543265929	0.00181224755002763
STMN2	1.40382343545455	0.438020892575	-1.68028990369929	0.00520247084003982	0.0177170695154968
CTTN	19.2272963636364	47.7384206125	1.31199492367659	0.000764733840270161	0.00421306527917157
DTL	1.51137362727273	7.1805542375	2.24823485024704	1.227614589483e-06	8.13834071943018e-05
SORBS2	5.23928681818182	1.4565784649375	-1.84678702208028	4.32672588208788e-05	0.000558111922891725
DMD	3.83362832727273	1.2021682046875	-1.67307170473865	0.00781191367264379	0.0238422482444794
CDC123	11.4436122727273	24.75475843125	1.11316334799809	1.33835894143754e-05	0.000263777284340802
FADS1	1.32534646363636	4.055037421875	1.61334567926801	0.00456277046246515	0.0159813847914425
TMC8	1.54709362727273	3.732493913125	1.27057939895362	0.0034497904045757	0.0129253407571335
EAF2	0.759550890909091	1.71397100625	1.17412416930092	9.60259480097e-05	0.00096232691919753
OSM	0.168031925454545	0.9457420846875	2.49271143094848	5.66513798576123e-05	0.000667400235403869
AC099521.2	1.02674481363636	0.44295731035	-1.21283808786264	0.0177650593323074	0.044280754723303
NOC4L	8.34936963636364	16.9171535125	1.01874765467745	4.50323266376282e-06	0.000145305635671297
MIR659	0.378787272727273	0.79298301375	1.06590210573511	0.00710401758978628	0.0222352813131854
MAPK8IP2	0.605575354545455	2.6421192741875	2.12531719875476	0.00281279622228774	0.0110854878319202
SP140L	2.43057220909091	4.882879238125	1.0064361027965	0.000118093041819681	0.0011111920326405
CSF2	0.0582212736363636	1.445339238375	4.63371794009616	6.63923051921734e-06	0.0001734023467797
PPIH	8.01862736363636	17.77959969375	1.14879564137124	5.07875036755033e-06	0.000153463842252622
ANGPTL3	2.64652255818182	0.1909085034375	-3.79314468139473	0.0101128178767849	0.028867186415765
AF196972.1	0.179532604545455	0.3821684815	1.08996292743134	0.0106781274907157	0.0301037880302046
AP000695.2	0.231859206363636	0.723622835625	1.64198892381467	0.00205663236774399	0.0087654288543026
ARL6IP1	32.5926254545455	71.6832954375	1.13709139166776	4.95325068130555e-05	0.000607752468619863
IGFBP3	12.2248932727273	48.937007075	2.00110400068671	0.000244966927895044	0.00185630117130581
PHTF2	1.67711901818182	3.7496215225	1.16075990627731	5.51542906727213e-05	0.000656480096325965
TLR2	1.68959841818182	5.285079039375	1.64524465840676	0.000336283301374318	0.00232077911172428
PILRB	0.921860872727273	2.2519173325	1.2885329266887	0.00243292499000779	0.00995233732356029
PSRC1	1.20037131818182	3.32474917625	1.46976475324785	4.82144247487865e-05	0.000596598965061766
CDH19	1.32104594336364	0.548964213	-1.26689663347727	0.00438471216727981	0.0155238982844273
CHRDL1	14.9900336854545	2.88770272746875	-2.37600948754644	0.0118931790438079	0.0326759031623402
DSN1	3.35703336363636	9.50353765625	1.50127777601341	9.21072663845505e-07	7.60388930828231e-05
PSMC2	11.5414502727273	27.0723135	1.22999365902099	9.50583310980232e-08	6.61906262199445e-05
HIST2H2BB	2.89411594545455	0.4705115611875	-2.62082064324281	9.34202300271773e-06	0.000218349826100914
GPX8	2.28376477272727	5.150157343125	1.17320244785357	0.00299159213487342	0.0116453845435277
ZNF85	1.33601684454545	0.545972812625	-1.29103718016836	0.0123253167268376	0.0335583016842596
NOS2	2.98118023090909	6.623895321375	1.15179627598	0.00610771710307768	0.0198571150340363
GALNT15	3.26331042	1.030775903375	-1.66260551268541	0.0203352216655904	0.0492607290862719
ROS1	0.0436074047272727	0.6559348820125	3.91090756146903	0.0199968900180998	0.0486303327061997
TUBB	86.7988836363636	240.5562074375	1.47062563527085	7.84144463020147e-07	7.29105566205039e-05
AC011379.1	0.490137107272727	0.1998136247875	-1.29453041413461	0.00554701121974418	0.0184678077087724
GABRA3	0.0536202145454545	1.305006692025	4.6051364028243	0.000527791447768437	0.0032085555058054
AC069360.1	0.0956313	0.27990091125	1.54936139096182	0.00358955357502854	0.0133687302471917
EFNB1	15.3536217272727	44.507174325	1.53545890031099	0.000115093856534557	0.00109379161572828
CYP2C8	3.22424966090909	0.1702040422625	-4.24362625347287	0.00214533876341475	0.00904830848799392
PDCD4	35.1206718181818	15.0645703625	-1.22116091399506	1.63501992181476e-05	0.000298326362214692
RNU4ATAC	0.422156081818182	1.627527614	1.94683361792497	0.000579983447067302	0.00342741703713975
CPNE1	15.670623	41.99486740625	1.42215047651255	8.91751797600345e-06	0.000211822519827391
XXYLT1-AS1	0.125111866363636	0.262112282125	1.0669663275389	0.007938160678116	0.0241568976044542
RHNO1	5.371313	12.5272814375	1.2217266688532	1.26351686229856e-05	0.000255470964847556
CPQ	8.90455249090909	4.282008498125	-1.05625544984277	0.0116829425014759	0.0322264195063407
LURAP1	1.22829255454545	0.476934478875	-1.36479123461941	8.20963580112134e-05	0.000860163804698906
TDP1	1.56267337272727	3.15787803125	1.01493918990013	1.96796372035235e-06	9.82948454569597e-05
TGFB2	0.600131727272727	2.006326266875	1.74120512651936	0.00264380981235557	0.010591215393683
DBF4B	0.852399245454545	2.492713785	1.54811602000891	1.73671235637365e-06	9.47482698762752e-05
THORLNC	0.149361600909091	0.3247826885	1.1206654402763	0.00697834945611761	0.0219319523506564
FAM126A	1.50867121818182	3.233539349375	1.09983573048088	0.00523331314301065	0.017725528971922
S100A11	647.363909090909	1306.554113125	1.01311803569867	0.000666429889545237	0.00379871982636299
AC092569.1	1.06398257090909	0.311365564875	-1.77279321314172	0.00121624462737042	0.00594454506545636
ALG1L	1.53376795454545	6.5265808724375	2.08924716207487	0.000244966927895044	0.00185630117130581
AC116049.2	0.0913177	0.3978651504375	2.12331310862669	0.0061095212679146	0.0198600292389551
CLDN6	0.0354960829090909	3.4489996996	6.60237436490436	0.000427055785915388	0.00274343192549595
AC090409.1	0.0790485072727273	0.2469603045625	1.64346904271101	0.00544049677124102	0.0182049851381826
HSPE1P4	0.276684930909091	0.6631635933125	1.26112073462183	0.000764733840270161	0.00421306527917157
AL355601.1	0.0147820154545455	0.2147333285	3.86063123520024	0.0130039501468725	0.0349450211722306
HIST1H4C	0.701074	1.55257080375	1.14702042567889	0.00104876118593921	0.00529634082751433
GATA6-AS1	8.7687483	0.86956275466875	-3.33400886611352	0.0078013298010062	0.0238422482444794
CCDC189	0.105009567272727	0.2646210743125	1.33340718604773	1.30042431128045e-05	0.000259101845700204
AC012531.4	0.0193627	0.2728078800625	3.81653327124603	0.00175912112082184	0.00781565653131994
SAA4	0.0999820645454546	1.102859474125	3.46343584707243	0.00107448488294082	0.00539387466362926
HIST1H2BN	0.240227886363636	0.51972545875	1.11334609807648	0.00219099521144809	0.00919125642202298
LINC01943	0.0761308863636364	0.55659322375	2.8700695644955	2.31319490066332e-07	6.61906262199445e-05
CFAP46	0.922466355454545	0.20874039631875	-2.14378646968343	0.000130842657152317	0.00119517528623016
SIK2	21.0389377272727	6.4441160125	-1.70700749162347	0.000172919629886385	0.00146116753303378
ERCC6L	0.59261957	2.43580557875	2.03922081060396	1.90752263404723e-06	9.77303809485978e-05
AL049539.1	0.257883415454545	0.5572628460625	1.11163897293658	0.00269906284449086	0.0107515926456949
AC011337.1	0.280426962727273	0.6787457500625	1.27524619009924	0.0183795824559418	0.0454801634870081
CCDC85B	10.8254046363636	22.97991883125	1.08595275056329	0.000148606455188318	0.00130774876112423
AC112206.4	0.0864468981818182	0.7155485356875	3.04916352405278	0.0128577066371818	0.0347012149150785
FUOM	2.2817318	4.737427868125	1.05397475313654	0.00145925245650771	0.00680248582804585
STAC3	0.4872586	1.008724604375	1.04977279865699	0.000195990040466456	0.00159868535245513
FOXN2	3.70502609090909	7.9298966	1.09781835230289	1.33835894143754e-05	0.000263777284340802
SNRPEP4	1.41589210909091	2.838650284375	1.00349378675795	0.000144881425205845	0.00128270778600901
CHRM3	3.80291878181818	1.682651280875	-1.17637090997099	0.00503317976569101	0.0172236624016928
SYCE1L	0.418629464545455	0.989575499375	1.24113592458875	0.00421552091152309	0.0150838977725533
AC010275.1	0.0668831918181818	1.2729097700625	4.25034264975465	9.84403282624519e-05	0.000979587200489741
CENPA	1.05939615818182	6.2726972925	2.56584376089067	2.23648606983995e-07	6.61906262199445e-05
GPRASP1	2.1075078	0.62231089725	-1.75983055616113	0.00975090451542256	0.0280869701229624
COCH	0.279166182727273	3.2458708454375	3.53940950167242	0.000276920703867067	0.0020241210285666
RANBP3L	1.85302857363636	0.15937365596875	-3.53940004725668	0.00634483585851807	0.0204011910601379
SF3B4	27.6195136363636	63.4507115	1.19994842691873	1.1158924005949e-06	7.87496066058536e-05
GPRIN1	1.10479796363636	5.54464521625	2.32731258445796	1.90752263404723e-06	9.77303809485978e-05
NCBP2-AS2	10.9907249090909	25.68772653125	1.22479266702857	1.15869687200181e-05	0.000241647392457422
LMO7-AS1	0.311062572727273	1.1128322810625	1.83895945100727	0.0046535371569927	0.016229145924363
SKIL	7.95517472727273	16.02138558125	1.01003339873873	0.000566633695898773	0.00337129327309694
OAS2	6.22575118181818	27.0020699625	2.11675018328672	1.73068292043913e-05	0.000309584221181086
PSMB3	41.2216218181818	118.065617625	1.51811572041565	1.82532250341679e-07	6.61906262199445e-05
LCE1F	0.00822692090909091	0.6121900228125	6.2174831484805	0.00992573168794588	0.028461574353069
AF124730.1	0.0700561272727273	0.2970984098125	2.08435774055357	0.0201127560271569	0.0489005071800524
ESPN	3.29817765090909	10.273143933125	1.63913674884119	0.000516044823116396	0.0031508547572753
RPSAP52	0.0881738497272727	0.5321574743125	2.59343047134255	9.8554254617997e-05	0.000979587200489741
VMA21	8.88249027272727	17.87472040625	1.00888456687838	4.11316441625455e-06	0.000138863731380248
ORC5	2.73952763636364	5.72835685	1.0641942109659	3.64317166633448e-06	0.000129385822312337
SNAPC1	1.47223405454545	4.8485280275	1.71953977555425	2.68273593962217e-06	0.000110945584406643
MYH11	274.521711545455	52.71526569	-2.38062754036505	0.0123253167268376	0.0335583016842596
CYP27B1	0.431397881818182	1.57807687875	1.87107649251775	4.44568244051776e-05	0.000569427369737746
FER1L6	7.37170254272727	3.36167939550625	-1.13281571679837	0.00873343402048934	0.0258540373567314
BHLHA15	12.5239785709091	1.3567836829375	-3.20643031510116	0.0199971875954186	0.0486303327061997
ASAP3	8.62070590909091	4.257448015	-1.0178170954915	0.000312749184176202	0.00220354715047432
REP15	1.49465206363636	0.362375620875	-2.04425187685265	0.00795917712359583	0.0241568976044542
HCK	1.80390465454545	4.5418434225	1.33215488389836	0.00359196399839982	0.0133687302471917
UGT2B15	11.1807334168182	1.78618076180625	-2.64606483305854	0.01267584760069	0.0343332323833472
MTND4LP5	0.867962509090909	0.3466727858125	-1.32405814014972	0.0121067659636862	0.0331392837677133
ORAOV1P1	0.589797018181818	0.2542067698125	-1.21421607718248	0.000289595833391283	0.00209520527488449
AC105219.3	0.230652061818182	0.5906030685625	1.35647066338571	0.000566633695898773	0.00337129327309694
MUC16	0.0299842166545455	0.543217925144375	4.17925589889771	0.0022375406929188	0.00933282702363863
PUS7	2.83879918181818	8.9750106375	1.66063285322154	8.09858081948277e-07	7.29105566205039e-05
THOC3	2.46712256363636	5.465322725	1.14747730019939	0.000566633695898773	0.00337129327309694
CHEK1	1.08975799090909	3.9479821125	1.8571076706183	2.8529289497733e-06	0.000114520232356313
PRR16	0.662116418181818	1.5666331474375	1.24251057920529	0.00155735031570423	0.00713660512288677
FBXO39	0.0563511245454545	0.3468496032375	2.62179392799751	6.64741615027543e-05	0.000742724837178629
SNORD12B	1.17105335454545	4.543715803125	1.95606579288255	7.9299303394078e-06	0.000198266384040257
AC098869.2	1.65761383636364	0.761974307625	-1.12129369196727	0.00724697049545148	0.0225233660362256
GABRD	0.0955792190909091	0.929861825	3.28224746597102	5.13705670678862e-07	6.73491163759625e-05
CPXM1	2.37393616363636	6.518134261875	1.45717792862257	0.00166148883815673	0.00747601631270152
CBX1	5.98828135454545	16.65151529375	1.47543955706823	2.68273593962217e-06	0.000110945584406643
PMS2P1	2.31867190909091	6.545125575	1.49712217822907	1.88836421237481e-07	6.61906262199445e-05
AC009121.2	0.0777608809090909	0.24211823991875	1.63859530088514	0.000846906432346397	0.00454112059324562
AC087491.1	0.136763651818182	1.7522133304375	3.67942167660859	0.00778676135409533	0.0238422482444794
DNPH1	11.0980997272727	24.0020405125	1.11284438832088	0.000191156342347315	0.00156861489179753
KRT10	26.068328	69.86699613125	1.42231306159639	0.00922966384671977	0.0269798711884939
GPR146	0.829826736363636	0.3807714285	-1.12388491156798	0.000896374227240474	0.00472301998298166
FSCN1	24.5781085454545	135.05740686875	2.45812696305061	5.81869054904371e-05	0.00067854740480506
RPL39P40	0.2536955	0.8803248799375	1.79493811274082	0.00602005252816913	0.0196862016679755
TEX30	1.3908294	3.41941433125	1.29780377620472	2.44559166742052e-06	0.000106790836144029
DNMT3B	0.575129245454545	3.378953425625	2.55461835892797	1.53169728000043e-06	8.93571770521851e-05
PNPLA7	2.99784403636364	0.7428455935	-2.01279105750667	2.56585339662847e-05	0.000395861599139923
DLGAP3	0.136399321818182	0.467620956375	1.77750311426343	0.0132303999365917	0.0354186807896251
MKI67	5.69951396363636	22.1163211375	1.95620062423608	8.91751797600345e-06	0.000211822519827391
GGH	4.52368618181818	14.72417853	1.70261639260816	3.88042013754663e-05	0.000513252426536322
FZD4	6.36985546363636	2.744302150625	-1.21482130458394	0.0127707641254109	0.0344750748731015
PCMTD1P3	0.186984709090909	0.4412945470625	1.23882162375631	0.00314327832245043	0.0120938269187914
HIST1H3H	1.9554204	5.580359596875	1.51287928296991	4.82144247487865e-05	0.000596598965061766
TM4SF19-AS1	0.209985144545455	1.2035959915	2.5189920342155	0.000607565872816619	0.00353785429853851
DUXAP8	0.158217312909091	0.828404826375	2.38842848371064	4.09781125521529e-05	0.000535210846748328
CNNM1	0.427820872727273	1.67297998264375	1.96734140728204	0.00533605182320444	0.0179705673855055
ATP5MF	25.9834254545455	61.518196125	1.24342156319578	1.22761020420967e-05	0.000250526384678125
LAMC3	0.452451909090909	1.8558972870625	2.03628050598474	0.000593625556044477	0.00348076823628653
AC008379.1	0.720185378181818	0.2738732948125	-1.39485971225128	0.00205555938971564	0.0087654288543026
DCBLD1	1.95369769090909	5.41073960875	1.46961856700797	2.71268133905554e-05	0.000409843436840594
SNRPD2	28.2064154545455	63.776027	1.17699088997177	2.03024229614084e-06	9.95865711046483e-05
AC122710.3	0.0160053563636364	0.2411901401875	3.91354422695867	0.000159847343089001	0.00138473632906033
AL358334.3	0.117097825454545	0.303679427	1.37483489055084	0.00778173591615387	0.0238422482444794
ANKRD39	0.858891818181818	1.849881916875	1.10688484933144	1.33835894143754e-05	0.000263777284340802
ZNF695	0.144876197181818	0.71302483375	2.29913174181622	0.000106521539983925	0.00103388275520334
CASQ2	7.97632995181818	1.1760936722	-2.76172211910814	0.0137045443303089	0.0363633176203832
AC011473.4	0.714355725454546	2.15675173015625	1.59414554074208	0.0194733080050031	0.0476369852650624
GJB3	10.8174716209091	28.061931499375	1.37525097697466	0.000764733840270161	0.00421306527917157
CAPN13	7.05509818309091	1.50678192039375	-2.22719553253233	0.00889608845154405	0.0262185937908601
TYMP	9.05304772727273	59.24732543125	2.71027456335371	1.96796372035235e-06	9.82948454569597e-05
PAIP2B	5.18191473636364	1.2583246369375	-2.04198110434001	0.0033127572118244	0.012562522018215
CTXN1	2.65078052727273	5.66955053	1.09681713940576	0.0196640686767393	0.0479588439733585
FXYD4	8.07702916363636	0.858466622375	-3.23399080084091	0.00424684725493468	0.0151935040713338
OXCT2	0.0859681118181818	0.32152903401875	1.90307549378389	0.0114755161778044	0.0317543470050375
AC116407.1	5.02921564545455	0.2280195679375	-4.4631038729454	0.00065123613876586	0.00372765384818962
ATP6V1B1	0.328892331818182	1.250696982675	1.92704502046842	0.0134656559439434	0.0358816266852192
SPDYE3	0.8257986	1.808117763125	1.13062676608575	5.89759352995972e-06	0.000163112077945548
AC063952.1	0.0545588118181818	0.23682937825	2.11796392493774	0.000511493193880047	0.00313795193564604
TMEM252	1.90489990909091	0.2677717768625	-2.83063938108428	0.000189227524340618	0.00156098437028646
PPP1R9B	11.2014269090909	22.805394075	1.02569257637074	2.5588817391702e-07	6.61906262199445e-05
SPP1	2.10756562727273	112.913126240625	5.74349184427781	1.84886714845192e-06	9.65338105171424e-05
AL512363.1	0.425459998181818	1.924513656375	2.17739850759084	0.00216792341118194	0.00913827754651778
TUBBP5	0.390275671727273	1.42899408519375	1.87243450625446	0.00177195535698194	0.00782994472073999
AL513485.1	1.72150566545455	0.7105283810625	-1.27670674664035	0.0132257709122417	0.0354186807896251
AC107959.3	0.174338341818182	0.5886527955625	1.75552704880849	0.00184937529775251	0.00805635991686276
OTUD6B	1.976699	4.49052545625	1.18379106822613	8.3638285350629e-07	7.3484127253643e-05
AC026271.1	1.43413386363636	3.302268539375	1.20327775142955	3.03345551239369e-06	0.00011787372334749
LINC02081	0.0733201816363636	0.68710326655	3.22824467676722	2.6382667586885e-05	0.000403058694378972
MIR4292	3.15207436363636	7.05073551875	1.16147219323764	4.09781125521529e-05	0.000535210846748328
CDH24	1.29431253636364	5.37722248	2.05467513812658	6.88935070709653e-07	6.85083297359776e-05
SNORD15A	0.0402677609090909	0.4160530873125	3.36907046582341	1.1021932702182e-05	0.000235016395444089
GALR2	0.144045992454545	0.4609439008125	1.67806165468927	0.00324611655563769	0.0123698470454077
DTYMK	4.32081918181818	11.6783250125	1.43445660436628	3.87133721388797e-06	0.0001346474471037
ENO2	3.49392642727273	7.658387885	1.13219150293338	0.00397101056355849	0.0144476630798219
HIST1H1C	25.1135522727273	60.3282110375	1.26436669156311	0.0165905851796482	0.0420472928608855
RPS3AP3	0.117846375454545	0.3381309084375	1.52067451156965	0.00130512810193262	0.00625895640525645
MT-TF	10.5098139090909	3.308141900625	-1.66764410017146	5.08841686906051e-05	0.000619824346457162
LINC01775	0.0980698854545455	0.3905622268125	1.99367032798739	8.41777594482649e-05	0.000875464177734213
RNY4P19	0.0987051909090909	0.47866983625	2.2778330332111	0.00913848575335317	0.026838857944168
WNT2	0.121808162727273	1.7116605605	3.81271390828862	3.32493569738996e-06	0.000123078880290694
ARHGEF28	4.79677745454545	2.03165786	-1.23940804110729	0.000417209675728502	0.00269639470484858
AC079160.1	0.0626315652727273	0.3251904341	2.37632297929748	0.00713298960393902	0.0222990016526685
SLC26A7	3.66244503427273	0.1074717809	-5.09077730476109	0.00966181395727599	0.0279718515693912
POTEF	0.13647199	0.465243744	1.76938187327541	0.000221929834544839	0.00172719992541353
SYNJ2BP	13.8499938181818	6.62687875625	-1.0634839027674	0.000206003986037917	0.00164961537428679
IFITM10	0.590642418181818	1.587036884375	1.42597878291211	0.000469691679089717	0.00294004144876845
AC004812.2	0.678451554545455	1.35865285	1.00185917205888	0.000397793114416389	0.00261023394243772
ELOVL2	0.192884305454545	0.6380765476	1.72599374953549	0.00841599824867583	0.0251973167765541
DBF4	1.769388	6.71367089375	1.9238513735058	1.01882689789887e-07	6.61906262199445e-05
GK-AS1	0.195767643636364	0.799085185625	2.02920697148211	0.000636360262471685	0.00366362058515233
SCARNA20	0.544025263636364	1.25675763	1.20796089339592	0.000896374227240474	0.00472301998298166
AL118516.1	1.42627514545455	3.514849633125	1.30121064978617	2.56585339662847e-05	0.000395861599139923
SERPINE1	15.9549977363636	82.3839309	2.3683545612467	0.00248415168307846	0.0100939424908446
ME3	6.21087030909091	1.6423870033125	-1.91900132664545	0.000227490407876096	0.00176045548394247
BAIAP2L2	8.25344551818182	19.717569779375	1.25641332452563	0.00857340278258676	0.0255114707120036
TEDC1	0.896035909090909	1.9482003775	1.12051361472143	1.50092021063769e-05	0.000283799753224898
THSD1	0.885334654545455	2.709663118125	1.61381869912222	0.000593625556044477	0.00348076823628653
KCNH3	0.107360219090909	0.34695107405625	1.69227271207868	0.0134656559439434	0.0358816266852192
RNU6-1048P	0.574324409090909	1.4013911375	1.28692189422283	0.00141227535025177	0.00664866534053324
UBE2L6	13.5161921818182	37.6054567625	1.47625325131146	3.38382507242873e-05	0.000474842470234274
PRC1	3.00374566363636	13.13410385	2.12848320191854	4.3583101553249e-07	6.61906262199445e-05
PGA4	48.2769472362727	0.5017430157625	-6.58824201131318	5.81032327239333e-09	6.61906262199445e-05
AP001528.3	1.34598313090909	0.2759035626875	-2.28642433773207	0.00122482212765668	0.0059585131613843
RAB31	7.9009734	16.682772325	1.07825674480613	0.00210055614323746	0.0089023376105397
LTO1	1.61333709090909	5.14531415875	1.67321125988408	0.0041325403920665	0.0148794578928964
FLJ42351	0.218262339090909	0.48601428775	1.15493551003644	0.000144881425205845	0.00128270778600901
MTATP6P26	0.240776043636364	0.4958824913125	1.04230643118398	0.00483948202996736	0.0167353399653858
RFC5	3.00798463636364	7.7039370625	1.35679871879825	1.1158924005949e-06	7.87496066058536e-05
UTP18	5.98099136363636	13.40245683125	1.16404094873488	6.45608928776891e-07	6.75485840849356e-05
DKK3	6.69752572727273	15.37959819375	1.19931768901782	0.00381523455079496	0.0140161018081849
FAM47E	0.385361886363636	0.1886571873375	-1.03044682706918	0.00338064167027822	0.0127448385008921
SLC2A4	5.0491557	1.02272731125	-2.30362063419538	0.00021649704848064	0.00169942803358843
SH3BP1	5.61062249090909	14.54107788125	1.37390146548478	0.000370245423046683	0.00248081443185062
CAMK2N2	0.384985031818182	1.5225834695625	1.98364706013469	0.0041325403920665	0.0148794578928964
TBCB	6.39133690909091	14.747173175	1.20624879283868	1.90752263404723e-06	9.77303809485978e-05
FAM86C1	1.72907614545455	4.08376978	1.23990013334939	0.000397793114416389	0.00261023394243772
C2orf27A	0.608007619090909	1.401043339375	1.20434027661671	0.000121165816082092	0.00113182944424762
TMEM158	6.15173521818182	15.516496666875	1.33473754734169	0.000233181548618457	0.00179119127076053
PRRG3	1.89683656272727	0.4250263100625	-2.15797132194184	0.00338064167027822	0.0127448385008921
HS3ST3A1	0.728480352727273	2.00754765425	1.46247226605579	0.0132303999365917	0.0354186807896251
MTRNR2L6	0.830062690909091	0.38240766475	-1.11810886073189	0.00405104474204015	0.0146656802617264
HOXD11	0.128372649	2.1248928873125	4.04898035840503	0.00356457825449011	0.0133098273550913
HK3	0.42687956	0.9604224123125	1.16983998593641	0.00447361029468766	0.0157599311460357
SSTR1	11.6416350363636	2.8491538041625	-2.03068828610044	0.00102521280877399	0.00520951037362852
C17orf67	0.646521663636364	1.458030036875	1.17324982317198	2.63829615738304e-05	0.000403058694378972
RRM2	5.16431136363636	21.70482553125	2.07136793539373	3.42793011094224e-06	0.000124988045061806
AC008083.1	0.0944312563636364	0.5308225333125	2.49089324416382	0.00493003995190939	0.0169724904398686
HCP5	9.75045690909091	21.92718713125	1.16917902108017	0.00130832415967627	0.00625895640525645
CHGA	35.2369482345455	6.02407325805	-2.54827776254225	5.36947336740275e-05	0.000645428400322362
CNIH2	0.517722863636364	1.765604806875	1.76991052558255	0.0196640686767393	0.0479588439733585
PF4V1	0.0403368518181818	0.353006847625	3.12952577413428	0.000188554160292247	0.00155601635787004
ALG1L2	0.186047568181818	0.4736810555625	1.34824444061948	0.000730560924619415	0.00408341373221741
CDX1	5.31625347636364	13.7191111788062	1.36770521817504	0.0144440539344493	0.0378706337396869
SNAI1	1.31728128181818	3.97039597	1.59171945522624	0.000239006091723493	0.00182695187583328
ASPM	1.33787860545455	6.3489709375	2.24657555729682	1.08087588016972e-06	7.87496066058536e-05
HOXA1	0.660436851818182	2.380334438125	1.84967175834239	9.11519388239128e-05	0.000925350796125634
CCT3	30.6171463636364	63.517654375	1.05281781224825	1.15869687200181e-05	0.000241647392457422
ZSCAN18	2.25806488909091	0.969099734125	-1.2203698926451	0.00738465886558843	0.0228635977925953
TRAV2	0.0760158718181818	0.3164775414375	2.0577305394156	0.00235360911029252	0.0097279249019213
ATP13A3	10.4182146363636	21.05628645	1.01514295580876	1.58909942269691e-05	0.000293125869058519
H1FX	32.2390036363636	87.7080078625	1.44390141144369	1.68311609941856e-06	9.36934628676332e-05
AC087721.1	0.0459789890909091	0.2161119248125	2.2327320287281	1.93014648612511e-05	0.000334408256686168
CHAF1A	2.65197790909091	7.65351261875	1.52905327417478	4.81067311284508e-07	6.61906262199445e-05
TNXB	19.4318162363636	2.2855500751875	-3.08780741872787	0.000336283301374318	0.00232077911172428
SLC3A2	15.9257127272727	41.3933125	1.37803976565804	4.50323266376282e-06	0.000145305635671297
AL590326.1	0.409224653636364	0.89032178625	1.12143379663681	0.000837575417242752	0.00449329019201071
AC023157.3	1.07632171818182	2.93372495625	1.44662424979463	0.000607565872816619	0.00353785429853851
ADAM19	2.22316304545455	4.614294223125	1.05349623946571	0.00922966384671977	0.0269798711884939
PDCD5P1	0.23030115	0.4804402383125	1.06083537095384	0.00389232906093178	0.0142279628707192
LINC01914	0.0459292254545455	0.2641301534375	2.52376465140077	0.00150593573055978	0.00697403809853012
MTATP6P25	2.11994507545455	0.4809928590625	-2.13993950657938	0.0165584356543237	0.0420472928608855
TPRXL	1.04465688490909	3.5670276774375	1.77169323974901	0.000566633695898773	0.00337129327309694
BMP1	3.71933504545455	10.00318490625	1.42734279179666	3.38378833077998e-05	0.000474842470234274
CLEC2B	2.59857599090909	8.08943393625	1.63831750383025	0.0123253167268376	0.0335583016842596
BOP1	7.92068663636364	25.24540866875	1.67232362507921	1.0139883108592e-06	7.81686926717338e-05
RGS16	2.25607072727273	6.5560830075	1.53902182413328	0.000469691679089717	0.00294004144876845
CPSF3	6.00075763636364	12.75447969375	1.08778747946822	2.37111579305288e-06	0.00010564745459189
ADAMTS20	0.0433798405454545	0.2810687050625	2.69582617404584	0.0013235698044144	0.00633050647380276
GAREM2	0.796506618181818	2.10532798	1.40228674778037	0.0033127572118244	0.012562522018215
TFF2	510.117590904545	57.992546894875	-3.13689044700266	0.00214217054146143	0.00904830848799392
SGO1	0.820151988181818	3.00460064	1.87321005051488	5.07875036755033e-06	0.000153463842252622
SNRPGP9	0.107816017272727	0.2873114725	1.41404407913834	0.00253302860739903	0.0102527759251292
TNFSF9	0.991433753636364	4.643944384625	2.22776241303867	0.000148606455188318	0.00130774876112423
DPT	41.0310227	3.09225033425	-3.72998609090962	7.3895771216163e-05	0.000800305835097029
SNRPF	7.92334336363636	20.5803509875	1.37708635798357	5.39229607859096e-06	0.000157080241426544
LAPTM5	11.7538666363636	33.50520346875	1.51124973408417	0.000697811034822	0.00393251210942836
SENP3	2.47266918181818	4.95324315625	1.00230421045769	2.29882008868405e-06	0.000104555690395303
AC103591.3	0.593019645454545	2.138424465625	1.8503964445688	1.78049185548679e-05	0.000314635059147694
ITGA3	16.9869024545455	43.1552381375	1.34511288040138	0.000437508498528592	0.00279048787822449
TMEM238L	7.74592954545455	3.00618525526875	-1.36550446147947	0.00184798250306711	0.00805635991686276
PAXX	7.72096945454545	16.19810514375	1.06897114577783	3.87133721388797e-06	0.0001346474471037
AL034555.1	0.140061087272727	0.2889949691875	1.04498818651477	0.0151593247772872	0.0393405157951023
SNHG3	4.00676218181818	9.69738091875	1.27515827266192	4.95325068130555e-05	0.000607752468619863
LTB	2.48202373636364	6.50652781875	1.390370948116	0.0139472830142279	0.0368864495288036
CEP55	3.43272828181818	16.59746824375	2.27353562136729	1.08087588016972e-06	7.87496066058536e-05
ULBP1	0.0690321572727273	0.99791947034375	3.85358292361217	1.30799293905677e-06	8.22269009417959e-05
TCTEX1D2	1.08466831818182	4.100045725625	1.91838605249208	3.77587388626551e-05	0.000506467155179832
AP005403.1	0.0778785563636364	0.2159614030625	1.47147544870941	0.00195726816545193	0.00845393004059069
AC004847.1	0.221380357272727	0.49128624581875	1.15003662981782	0.00975090451542256	0.0280869701229624
SUSD3	1.13937273636364	2.627574871875	1.20549208388152	0.0110704453546875	0.0309189497031148
EPN3	24.1483704572727	11.083652664375	-1.12349243267721	0.00112113410211483	0.00557053162661052
NUSAP1	4.91035961818182	22.8363184375	2.21742949338102	5.85506220430223e-07	6.73491163759625e-05
ABCA12	1.70343970545455	4.07870940858125	1.25966184160273	0.000437508498528592	0.00279048787822449
PGA3	907.662112953636	13.8678884727312	-6.03233529412792	0.00016099231761841	0.00138990881315626
SLC9A2	11.8501673918182	3.19223426071875	-1.89226900622967	0.00104876118593921	0.00529634082751433
CDC20P1	0.340344045454545	0.9734080530625	1.51605084112448	0.00299159213487342	0.0116453845435277
THBS2	7.73590401818182	25.09700325375	1.69787330717838	0.00456277046246515	0.0159813847914425
PICART1	0.108004024545455	0.23777978975	1.13854102505631	0.0180701718611015	0.0448718671742699
PTGES2-AS1	0.08646712	0.3027993493625	1.80813856263988	0.000714011537909465	0.00400729359026305
SNORD14E	0.958006254545455	5.47413369	2.5145236887747	0.000137688495490143	0.0012376017881798
DLG5-AS1	0.479215306363636	1.1225446488125	1.22802693445013	0.000397793114416389	0.00261023394243772
CAV2	7.52753010909091	16.80325641875	1.15849237124715	0.0121077979227194	0.0331392837677133
CCSAP	1.35947214545455	3.39908230375	1.32209870308236	8.63743281423581e-07	7.41023990890341e-05
AC025423.1	0.24318671	0.71938510575	1.56469990145868	0.0193357338219418	0.0473111998427514
NCAPH	1.59595416363636	8.220440725	2.36479652618304	5.13705670678862e-07	6.73491163759625e-05
RNASE2	0.291789390909091	3.4955234831875	3.58250919237801	0.000600553510434578	0.0035204472528878
AC004884.2	0.241102821818182	0.4914209061875	1.02731069855843	0.00425755237880312	0.0152268225259238
TMEM229A	1.42923133	0.209201177175	-2.7722765697536	0.000883502108258273	0.00468453117362245
SDHAF3	2.68481827272727	7.207080855	1.42459059095631	1.03178753901322e-05	0.000227086679989861
AC106827.1	1.49522418181818	0.5028875211875	-1.57205414718902	0.000764621912854708	0.00421306527917157
TTYH3	15.6015066363636	46.9910781625	1.59070151251885	1.33835894143754e-05	0.000263777284340802
DUX4L50	1.51866832727273	3.1462550359375	1.05082879672701	0.0165905851796482	0.0420472928608855
AC007406.3	0.0869634527272727	0.3803804440625	2.12896195073412	5.08846974556412e-05	0.000619824346457162
AC025176.1	0.227560617272727	0.4632714310625	1.02560681770838	0.00104835223554817	0.00529634082751433
REPS2	6.2420706	1.991513269375	-1.64815958237978	0.00373944743360213	0.013800251603393
KC877982.1	0.00307636545454545	0.751008413	7.93145836170174	0.00327563664094206	0.0124801641925966
LRIG1	33.9578017272727	11.225507648125	-1.5969623793841	0.000407393355500461	0.00266125543095957
AC021321.1	0.111280127272727	0.2257550556875	1.02056232157826	0.00957431358358741	0.0277279928869661
MMP9	1.75466770909091	23.029901256875	3.71423847488681	7.25879858715174e-06	0.000185949340387727
SLC15A1	0.527982784545455	2.29130563625625	2.11760711712081	0.00697848518137402	0.0219319523506564
ACTBP8	0.380840027272727	0.892133865	1.22807508568812	0.0157548454086903	0.0404350953784512
ZNF470	0.56740986	0.27997531308125	-1.01909159819317	0.00873343402048934	0.0258540373567314
MPLKIP	1.61244153636364	3.73081760625	1.21024497832054	1.04691808533245e-06	7.81686926717338e-05
AC016708.1	0.157497316363636	0.394367238625	1.3242124609245	0.00724697049545148	0.0225233660362256
TBX18	0.330731644181818	0.92594678781875	1.48526819904309	0.016307778199741	0.041542298984133
AC092803.2	0.271312743545455	0.769575047375	1.50410520954311	0.000172919629886385	0.00146116753303378
GPR176	0.491733236363636	3.07471300125	2.64450397755753	1.30042431128045e-05	0.000259101845700204
ACRV1	0.12450639	0.26252325175	1.07622542114737	0.000361466450919272	0.00244369639887544
TMEM8B	5.06140163636364	2.3818003294375	-1.08748448619497	0.00107239075292732	0.00538459777410856
RAP1GAP	31.3714831272727	7.34810282625	-2.0940100158914	0.00795917712359583	0.0241568976044542
AC090709.1	0.0418013654545455	0.3043393120625	2.86405872716331	0.00194194985024945	0.00839439574667204
DSCC1	1.2723988	5.202547405	2.03166728930379	2.16220185227966e-07	6.61906262199445e-05
TPST2	2.39455945454545	5.03598226875	1.07251294675259	1.50092021063769e-05	0.000283799753224898
SYPL2	0.704283714545455	0.269446323	-1.38615882393636	0.00122482212765668	0.0059585131613843
PADI3	0.895898467909091	5.66776382129375	2.66137249548222	0.00975002755230434	0.0280869701229624
ST6GALNAC1	24.4034069090909	11.6101112681875	-1.07170077484371	0.0027554016587227	0.0109163205519516
KNG1	0.0385602284545455	0.22379649075	2.53700191013333	0.0201830627653792	0.0490659922344928
TRIM59	0.644430227272727	2.3632773175	1.87469286054932	1.53169728000043e-06	8.93571770521851e-05
KIF4A	1.50310072727273	8.1717714125	2.44270715658432	3.69407190470914e-07	6.61906262199445e-05
AC084346.1	0.1108917	0.2476804988125	1.15932889510451	0.0133797938305182	0.0358054739608864
KRT84	0.0265465671818182	0.33826492223125	3.67155635983379	0.00786154825949993	0.0239870420185607
FAM83A-AS1	0.629583276363636	3.80760035005	2.59641293560042	0.000958844107559472	0.00496793666936534
CYP26B1	0.67100509	2.8053801084375	2.06380064334085	0.000379223412913846	0.00252089656770471
NPFFR1	0.0740684622727273	0.2694940806375	1.86332229393973	0.00544060853103431	0.0182049851381826
CELA3B	1.59447872272727	0.23033573186875	-2.79127470772321	0.00360551854848098	0.0134168956089672
RGN	3.05561942727273	0.713680635	-2.0981143370396	0.000200938415088763	0.00162391197151713
C7orf61	0.116776221818182	0.337443572125	1.53089973247555	0.0016975901704213	0.00758856125809179
AC023157.1	0.790668618181818	2.34799444375	1.57028392448243	0.000106521539983925	0.00103388275520334
CBX7	6.63648018181818	2.5128661225	-1.40108446504551	9.11519388239128e-05	0.000925350796125634
PHLDA2	24.6307147272727	69.6642267	1.49995951526687	0.000407393355500461	0.00266125543095957
AR	0.921339280909091	0.1940408365	-2.24737221899436	0.0018493870047303	0.00805635991686276
NLRP3P1	0.0825694652727273	0.33579224248125	2.02388863398168	0.0117389350991967	0.0323767880944435
PRIM1	1.37141285454545	4.4370863875	1.69394969179936	8.09858081948277e-07	7.29105566205039e-05
SNORD15B	0.561091681818182	1.5922500795625	1.50475851392263	0.000221929834544839	0.00172719992541353
NFKBIE	2.72183654545455	8.75146	1.68494328960908	1.93824413529305e-05	0.000334408256686168
IL1A	1.089225557	9.87120426425	3.17992336239189	0.000211189323415328	0.00167458819440273
VCAM1	1.3648027	4.884840580625	1.83961907397391	0.00264380981235557	0.010591215393683
SIDT2	15.8241581818182	5.84999755	-1.43562082718054	5.66513798576123e-05	0.000667400235403869
AKR7A3	87.3340781818182	11.655127424375	-2.9055799329355	0.00102561416918307	0.00520951037362852
SAMD9L	3.59187269090909	9.503617990625	1.40374062983668	0.012998785102817	0.0349354326405808
TM4SF19	0.277124125	2.3041130645625	3.05560729764494	0.000469691679089717	0.00294004144876845
AC087289.5	0.228560934545455	0.4736765178125	1.05132331275269	0.0018493870047303	0.00805635991686276
AC005180.2	1.74527587181818	0.35929025775	-2.28023337608219	0.000895606425066773	0.00472301998298166
RN7SKP106	0.102671628181818	0.4617328660625	2.16902085797738	0.0107172078585975	0.0302100703933175
VMP1	15.5678453636364	33.310282275	1.09739829469627	2.10925241585529e-05	0.000351976469120261
LINC01615	0.171772482727273	1.80697637425	3.39500679740415	0.000230299506735533	0.00178093400807821
STX12	35.5496497272727	12.81317703125	-1.47220710823695	0.000141244451695637	0.00126432277812825
HYAL1	9.00463163636364	4.460246793125	-1.01354372007138	0.00389241476350754	0.0142279628707192
AL451050.2	0.218908621818182	0.508360003625	1.21552175065203	0.000747466038145539	0.00414297302166454
DDAH2	7.13613063636364	14.47269835	1.02011999793984	0.00201355267367485	0.00862720169251561
RNA5SP227	0.168295818181818	0.5124018563125	1.6062763732417	0.00567011003747143	0.0188117981937765
TENT5C	10.4180829363636	4.00472887875	-1.37931334706564	0.00533605182320444	0.0179705673855055
AC007336.1	0.10598472	0.24919444375	1.23341561722554	0.00599165301091106	0.0195962614620573
GUCY1B2	0.315580575909091	0.6319107347125	1.00171236437586	0.00610771710307768	0.0198571150340363
MIR4652	0.0374842	0.779696021875	4.37855725658578	0.000441902615931915	0.00281769266357986
AC083799.1	3.90814109090909	8.0443030375	1.04148487840501	1.06220893975164e-05	0.000229397285043896
AC245884.12	0.0951330363636364	0.56169009875	2.56175604133926	0.00250825709030969	0.0101881062689761
PAICSP4	0.154358943636364	0.3102861144375	1.00731006063905	0.00192986756145072	0.0083438167276398
GASAL1	0.146579376363636	0.965930931875	2.72023790262045	6.04914742261934e-07	6.73491163759625e-05
CCDC34	1.38072224545455	4.48203007625	1.69872920254221	9.7342243750503e-06	0.000220679405858006
ENKUR	0.164225289090909	0.3905357272375	1.24977823077729	0.00634593889309496	0.0204011910601379
C9orf16	23.3674363636364	48.8440819625	1.06368430819319	0.000118093041819681	0.0011111920326405
SEMA3B-AS1	5.10464103636364	0.898450648875	-2.50629834784215	0.00610768651308269	0.0198571150340363
ZFPM2-AS1	0.326183030363636	1.22155798008125	1.90496870830709	0.00857340278258676	0.0255114707120036
RAB34	7.37341754545455	15.178648005	1.04163793048102	0.00634593889309496	0.0204011910601379
KIAA1958	3.68041490909091	1.457506909125	-1.33636569434917	0.00533605182320444	0.0179705673855055
APLP1	18.8986388127273	2.5160078475	-2.90907399995621	0.0190123429416482	0.0467287974985325
LINC01138	0.568318627272727	1.146849070625	1.0129036328945	0.000593625556044477	0.00348076823628653
SERPIND1	0.567057197272727	0.27669337634375	-1.03520615437013	0.00841599824867583	0.0251973167765541
SLC2A12	11.9414754272727	4.5103977501875	-1.40465453108395	0.0018493870047303	0.00805635991686276
CCDC162P	0.363825471	0.826296872	1.18341365842431	0.00181031379279121	0.00794786972604722
AL365181.3	1.78951908363636	6.5166425341875	1.8645569302083	0.0110704453546875	0.0309189497031148
MEST	2.56593892727273	13.73860720625	2.42067701599625	2.44559166742052e-06	0.000106790836144029
AC092919.2	0.260880880909091	0.6651035533125	1.35018776082343	0.00565528818846101	0.0187683160951095
PARPBP	0.788596827272727	3.079181559375	1.96518712502676	9.51094226311819e-07	7.70632903297173e-05
CCDC28B	0.602939936363636	1.500986983125	1.31582526957457	2.49530513095813e-05	0.000387436411284393
C1QC	28.514871	68.2742264625	1.25962655751419	0.00243292499000779	0.00995233732356029
HMGA1	110.083386454545	225.9132949375	1.0371724185201	0.00311648614014769	0.0119949625770603
ADAMTS7	0.813888690909091	2.09869599	1.3665897906882	0.000566633695898773	0.00337129327309694
C12orf56	0.157290364727273	0.88722987218125	2.49587764344461	0.00107236098750652	0.00538459777410856
AC233280.2	0.455153767272727	1.1928253015625	1.38995683780387	0.0157548454086903	0.0404350953784512
S100A4	17.8286271818182	40.15248995	1.17129383681953	0.00810892179010579	0.0244856979989157
AC109322.1	0.483636318181818	1.063890950625	1.1373557899288	6.64741615027543e-05	0.000742724837178629
TMEM150B	1.34964383272727	2.85594603775	1.08138998605721	0.00738465886558843	0.0228635977925953
TMEM267	3.27503490909091	6.6456307375	1.0208958476991	1.50092021063769e-05	0.000283799753224898
PRB3	0.125137305272727	0.3236943362875	1.3711201805345	0.00993021467898524	0.028461574353069
AC138028.6	0.226742937272727	0.529539757125	1.22368139035728	0.00430001000581839	0.0152961494141933
AANAT	0.09467491	0.23784194144375	1.32894909499569	0.00957431358358741	0.0277279928869661
OLR1	0.194276947272727	3.4039625645	4.13102854359388	2.52231041639198e-06	0.000107985489196492
MAPK4	0.884686205818182	0.4309379219625	-1.03768576926874	0.00956912480487978	0.0277279928869661
HIST1H3C	0.147168071818182	0.56935404925	1.95186135048152	0.00109484489017837	0.00547305326263343
PTPN12	9.21614527272727	23.86766145	1.37282185523432	8.09858081948277e-07	7.29105566205039e-05
NME2	9.70926745454545	22.58996720625	1.21824782006684	1.41741858081374e-05	0.000274657805956264
APLNR	2.53888630909091	5.69618808125	1.16580099035191	0.0127707641254109	0.0344750748731015
FAXDC2	4.30395721818182	1.576619841875	-1.44882890122981	0.000980732110130098	0.00505191343850157
DMP1	0.107712005818182	0.37212823275	1.78862078466698	8.86130346259072e-05	0.000911235340150799
SLC39A10	2.08094349090909	5.681499906875	1.44903406071394	1.50092021063769e-05	0.000283799753224898
CLEC12A	0.170822695636364	0.5883821522375	1.78425381980939	0.0165905851796482	0.0420472928608855
CXCL8	1.81839958181818	40.213351505	4.46693341721171	8.3638285350629e-07	7.3484127253643e-05
MMP12	1.44664877272727	29.3069992175	4.34045865399498	9.21072663845505e-07	7.60388930828231e-05
AC025280.1	1.01469598181818	0.2049500731875	-2.3077031287427	0.0166854890564711	0.0422829195052031
KREMEN2	0.788377853636364	4.9835579378125	2.66021694578308	6.64741615027543e-05	0.000742724837178629
OR7E12P	0.700517607272727	0.1747605423125	-2.00304182492637	0.011890837028825	0.0326759031623402
AL031736.2	0.0843762836363636	0.24610997225	1.54439366585306	0.0116787225988066	0.0322264195063407
IGFL2-AS1	0.38095317	4.54825089110625	3.57762627312441	0.000238890592838692	0.00182695187583328
SMYD3	0.473764309090909	0.99745319125	1.07407962212302	0.000370245423046683	0.00248081443185062
PSME2	12.0535699090909	29.64843596875	1.29849550777853	3.75559374505033e-06	0.000132517942516881
AC073195.1	0.225640767272727	0.558673676625	1.30797809770537	0.000270233022671057	0.0019831894790254
TRMT112	18.1314063636364	42.1857300625	1.21826423669583	5.2332752643179e-06	0.000156404867428255
MTND5P10	1.99387948181818	0.2259222091875	-3.14168020367538	5.08846974556412e-05	0.000619824346457162
ABCD1	5.06485590909091	10.22370410625	1.01332485636273	0.00122482212765668	0.0059585131613843
TWISTNB	4.95619754545455	9.94024871875	1.00404825850997	1.15199922390628e-06	7.92524749100556e-05
U2SURP	6.76170063636364	14.4261094125	1.09322422114542	1.63111147414964e-06	9.19686229896177e-05
OTULIN	2.25984290909091	4.88593100625	1.11241100309238	2.29882008868405e-06	0.000104555690395303
SLC7A5P1	0.423742709090909	1.12862762125	1.41330911205386	6.82604513423247e-05	0.000756118427349892
WNT5A	4.20439390909091	13.66000589375	1.69998835944752	0.00087636235011088	0.00465118368107126
HLX	0.340616827272727	0.85193068375	1.32258634288354	0.000101145315448702	0.000994497108346631
AC005225.4	0.432215	0.19257151556875	-1.16635482061495	0.000492359820670751	0.00303760738770841
ANKIB1	6.84499927272727	15.15376035	1.14655354429058	5.72432598909658e-06	0.000161380257298281
BRCA2	0.628715409090909	2.359404596875	1.90794380945624	4.64095496235767e-06	0.000146508184287877
BLM	0.625497645454545	2.798224601875	2.16143540748105	5.30815542103602e-07	6.73491163759625e-05
ALOX15	0.0625113565454545	1.1536867410875	4.2059894235385	0.00628529939523263	0.0203167102348558
DKK2	0.108967650909091	0.598769802125	2.45810155602728	7.99691369858263e-05	0.000844753650332652
AC009005.1	0.452343635454545	1.472324548125	1.70260464549735	0.00659249018921361	0.0209994041743486
NR2C2AP	3.84157781818182	8.793176675	1.19468547769971	2.44559166742052e-06	0.000106790836144029
AP000523.1	0.104722270909091	0.53414988375	2.35067633477192	2.05071362507455e-05	0.000346435999812787
TACC3	3.54251925454545	11.10073854375	1.64780806406602	1.12564054720754e-05	0.000237699210919492
FAM110A	4.15805594545455	10.40608199375	1.32344590556368	7.58700304906183e-05	0.000813233050976608
BYSL	4.32614918181818	11.09414416875	1.35864305776896	5.39229607859096e-06	0.000157080241426544
NSUN5	3.90707090909091	9.9471222375	1.34819176653084	2.09037443157625e-07	6.61906262199445e-05
FRRS1L	0.998074579090909	0.14679803169375	-2.76531499776022	0.00201350245215209	0.00862720169251561
ZGRF1	0.531175081818182	1.313443371875	1.30609462659892	2.2945644826114e-05	0.000366945812763813
RMI2	2.017051	7.23208560625	1.84216419290121	1.99372379381981e-05	0.000340489425740796
SNRPB2	8.69632609090909	19.2256669875	1.1445557058123	3.03345551239369e-06	0.00011787372334749
PSMA3	13.5474288181818	27.8799618125	1.04120951829408	5.66698686444617e-07	6.73491163759625e-05
PAK3	0.935432162727273	0.216627821175	-2.11041449549705	0.0177652643828917	0.044280754723303
MCM6	6.11158518181818	16.7113604375	1.4512106547974	5.72432598909658e-06	0.000161380257298281
TOPBP1	5.55767918181818	14.814657375	1.41447079866706	8.9196457411958e-07	7.53417335444558e-05
RBM12B-AS1	0.681807663636364	1.464745470625	1.10321326793938	0.000528281616853822	0.0032085555058054
COMMD2	4.29734645454545	9.08810743125	1.0805337964522	8.9196457411958e-07	7.53417335444558e-05
TSPAN12	6.87706495454545	3.373992604375	-1.02733616073923	0.00311648614014769	0.0119949625770603
SLC16A7	8.23036517272727	1.2808228484375	-2.68388549369125	0.000257309326775345	0.0019179407638379
NABP1	0.994412909090909	2.466967768125	1.31082193625612	0.000239006091723493	0.00182695187583328
AC079210.1	2.13819519636364	0.5069160483125	-2.07657481941508	0.00149012496852278	0.0069091868083697
POP7	8.42115645454546	22.10038916875	1.39198150105187	3.94712115127705e-07	6.61906262199445e-05
G2E3-AS1	0.0250564031818182	0.815074500125	5.02368069439328	3.07161529174839e-05	0.000446793402510502
AC124319.1	0.507452858181818	1.274305030875	1.32836494855134	0.000958979592939152	0.00496793666936534
ASAP1	3.95266	8.7423647875	1.14519971514585	5.81869054904371e-05	0.00067854740480506
AL391845.2	0.0362021662727273	0.3149895478	3.12115602361797	0.00465146274607899	0.016229145924363
PLA2G4E	1.12687766909091	4.37365738518125	1.9565093010669	0.000866506267535585	0.00462129634687372
F10	2.50667218181818	1.0885443499375	-1.20337314776708	0.000697811034822	0.00393251210942836
VEGFD	2.23123912818182	0.29859778395	-2.90156977592709	0.0022375406929188	0.00933282702363863
MRGBP	2.76826645454545	8.417084325	1.60433775708825	9.84132668667544e-08	6.61906262199445e-05
LINC01833	0.295682045727273	1.0434510616875	1.81924439050571	0.00293027617798003	0.0114682004384524
TNFRSF10A	3.56069154545455	7.442504659375	1.06363075591185	0.00109651197376799	0.00547305326263343
ZNF789	1.21456081818182	2.495636074375	1.03897283521902	0.00397101056355849	0.0144476630798219
HIF3A	4.68875683181818	1.32666740286875	-1.82139872935028	0.00021649704848064	0.00169942803358843
RNU1-120P	0.0186227272727273	0.2349733409375	3.65736080993283	0.000225436559661275	0.00175386757315424
RFC3	2.80165218181818	11.35807583125	2.01936868396028	2.5588817391702e-07	6.61906262199445e-05
SNRPC	19.1518290909091	46.313518375	1.27395117780598	4.50433516750158e-07	6.61906262199445e-05
AL050341.2	1.53853032727273	3.211753336875	1.06180821578594	0.00091680896526427	0.00479259969727274
KCNG3	0.0575392787272727	0.32448562633125	2.4955355312206	0.00136655886824948	0.00648096796967655
AC073611.1	0.400625863636364	0.833025860625	1.05610572182729	4.56773664074352e-05	0.00057862405610623
STUM	1.72403141090909	0.4120258391125	-2.06497933961272	0.00149130045751802	0.0069091868083697
AC120498.4	0.154296281818182	0.807911796	2.38849449820338	0.00420511599592282	0.0150838977725533
KCNG1	0.374978547272727	1.40520371754375	1.90589933269541	0.010872713794678	0.0304951743187398
EXOSC5	6.33083363636364	14.37740101875	1.18333551594581	1.63501992181476e-05	0.000298326362214692
MYBL2	8.09379907272727	43.86362385625	2.43813606736714	1.73671235637365e-06	9.47482698762752e-05
YPEL1	0.684828918181818	0.3386039188125	-1.01614495324531	0.00100294074708187	0.0051348782410274
AC091182.2	0.577191896363636	1.7865611203125	1.63006232103541	0.0136729410083779	0.0363633176203832
SMIM14	15.7315370909091	7.7217807125	-1.02665415042301	8.16653510239146e-06	0.000202103267460428
AL359091.5	0.246313269090909	0.5966829005625	1.27647008440371	0.0102046909230504	0.0291218397239204
WIPF3	5.25315197272727	1.286293245575	-2.0299637402143	0.00299159213487342	0.0116453845435277
ADHFE1	3.19875067363636	0.7555952983125	-2.08182291638201	0.00162608460234221	0.00735757039202493
KRT42P	0.161109876	1.5318084356	3.24911904970042	0.000127534123121058	0.00117233961959044
AC008687.2	0.0875285727272727	0.3805386991875	2.12021722655252	0.00250329743090253	0.0101698491914308
NSUN2	8.06769690909091	17.7622855375	1.1385884401616	1.1892288228344e-06	8.07973880656776e-05
MRPL40P1	0.0345275918181818	0.2120287013125	2.61843794899167	0.000304326253334223	0.00216678454356634
NUDT15	6.10689609090909	12.37006821875	1.01834225355903	3.2026124731588e-05	0.000458531106513711
PGK1	36.4892945454545	78.2089700625	1.09986082551135	2.78905799646533e-05	0.000415358895770402
CDKN3	1.56819609090909	9.54691514375	2.6059286675119	8.27121317685798e-08	6.61906262199445e-05
AC069439.1	0.0473645081818182	0.2129757976875	2.16881118446365	0.00737993698621475	0.0228635977925953
HDC	4.04675413363636	0.299275843025	-3.75721746160185	6.64741615027543e-05	0.000742724837178629
TRGV4	0.569022430909091	0.2001870185	-1.50713710184445	0.00776977030100369	0.0238422482444794
FBL	26.2910045454545	55.4897555	1.07765217964289	4.82144247487865e-05	0.000596598965061766
MED10	6.13878372727273	12.57354414375	1.03436661508389	3.42793011094224e-06	0.000124988045061806
GPD1L	15.2354858181818	7.530027153125	-1.01670853202843	1.37734779495963e-05	0.000269519120843755
HMGN2P5	6.89076618181818	14.12285156875	1.0352951053024	2.94186396548345e-06	0.00011575388124619
AC068491.3	0.301114421818182	1.5625649761875	2.37553247021874	2.52231041639198e-06	0.000107985489196492
RSRC1	2.94129554545455	6.94667881875	1.23987164003829	7.59218179015392e-07	7.22148526187814e-05
IL2RB	1.98619594545455	4.494401490625	1.17812105106436	0.00219099521144809	0.00919125642202298
PDIA2	49.0369818081818	1.880544324525	-4.70464796860712	0.00114626654366126	0.00565686288646005
RBBP8	5.30202154545455	11.77402766875	1.15099348516551	0.000206003986037917	0.00164961537428679
POU6F2-AS2	0.0545588945454545	0.864527752125	3.9860259580763	0.000523528314284297	0.00319476399765622
SULF2	13.5691132727273	37.1100860875	1.45148490255025	0.000566633695898773	0.00337129327309694
CCDC18	0.726643290909091	1.574086743125	1.11519582132757	8.6512264221068e-05	0.000892749436020898
AC027763.1	0.383341348181818	1.4613450709375	1.93059536099547	0.00366258154700043	0.0135714096016255
AC009303.4	0.282549236363636	0.720759228125	1.35101511308229	3.03064482044777e-05	0.000441127190531842
PLP1	1.44668968545455	0.3126763214125	-2.21001362234121	3.77247098741725e-05	0.000506467155179832
RNU6-1161P	0.365232063636364	2.0024616645	2.45488929382462	0.000228389810329148	0.00176679062254978
VNN3	0.0944827436363636	0.64623821071875	2.77394329253282	0.00857340278258676	0.0255114707120036
YIF1B	3.99586681818182	9.91675035625	1.31135893879245	6.24942662354088e-07	6.73491163759625e-05
COL27A1	1.32149866363636	5.475284538125	2.05075897419575	5.55593713260879e-06	0.000158885276666774
LIPG	0.524807444545455	2.1986225715625	2.06673987370073	0.000697811034822	0.00393251210942836
NTM	0.28299377	1.027232823875	1.85992100959572	0.00219099521144809	0.00919125642202298
TMEM161B-AS1	1.90279668181818	0.89816470375	-1.08306948154342	0.00104876118593921	0.00529634082751433
AC091153.3	0.207958503636364	0.6121090453125	1.55749300795473	0.000730560924619415	0.00408341373221741
CCDC150	0.106541209090909	0.4552108154375	2.09512327667099	2.0944116797847e-06	0.000102047760175167
AL035461.2	0.765173145454546	2.09467746625	1.45286997126484	8.42769830556407e-05	0.000875464177734213
AC019186.1	0.0946038963636364	0.3115370033125	1.71943202301433	9.35408307948522e-05	0.000943221043392784
FNDC11	0.107338894909091	0.3549228003125	1.72533231613964	0.000636365051130358	0.00366362058515233
PMEPA1	6.44606609090909	35.06605808125	2.44358437506372	1.09348568427379e-05	0.000233387183559587
XRCC2	0.541780910909091	2.77940961125	2.35899699750885	8.09858081948277e-07	7.29105566205039e-05
S100A3	1.06174836636364	3.64650670125	1.78007315644126	3.47804323765267e-05	0.000481881899367495
GCNT4	3.87067925454545	0.9579463030625	-2.01457006886726	9.7342243750503e-06	0.000220679405858006
AC135279.3	0.08473163	0.2092670819375	1.30437286322613	0.000144881425205845	0.00128270778600901
PRELID3A	0.494507681818182	1.053773703375	1.09150024573395	0.000492359820670751	0.00303760738770841
STK31	0.428574483636364	1.5023674114375	1.80961981140622	0.00587757990805907	0.0193068792265178
GAL3ST4	1.28058844545455	3.30308117	1.36700552495609	0.00133730535378467	0.00636697045152279
F8A3	0.177137798181818	0.3694970015625	1.06069056563905	7.1970167366121e-05	0.000783718940502055
SNHG17	2.99448181818182	7.1958836625	1.26486548977263	1.41741858081374e-05	0.000274657805956264
RPL23AP11	0.136253860909091	0.5277519840625	1.95356298645308	0.00167944485698233	0.00755525707098549
KIAA0930	5.25803863636364	12.47760178125	1.24674402400692	5.08846974556412e-05	0.000619824346457162
PRSS1	5.88068823263636	1.2789020456625	-2.20107923859849	0.00892617012203569	0.0263035861745386
C1QA	22.2227009090909	50.1697201275	1.17478271995671	0.00889612934632511	0.0262185937908601
CCR8	0.0986417190909091	0.39496842928125	2.00146749220384	2.8674763377546e-05	0.000423291361950455
SNHG10	0.739543763636364	1.61651244875	1.12817718903558	3.53397999517747e-06	0.000127579010485969
AC103563.2	2.95315869	0.6790212738125	-2.12073020267081	0.000420077893995329	0.00271412997251501
ELN-AS1	2.10650144818182	0.6149540545	-1.7762983772379	0.00184934017710122	0.00805635991686276
F8A1	4.49184263636364	10.2899698571875	1.19585946458711	0.000152421522385606	0.00133221160416696
FHL3	6.67281654545455	13.4335666125	1.00947464546287	0.00127992354793098	0.0061567474622001
PLA2G7	0.708416854545455	4.3531100801875	2.61937606105109	2.7665768380484e-06	0.000112918659488778
BST2	34.4392310909091	95.69098805	1.47433012881956	0.00610771710307768	0.0198571150340363
AP003559.1	0.0687970190909091	0.3190594347625	2.2134072351374	0.00665542605097873	0.0211967907580815
DDX11-AS1	0.0946242381818182	0.404625976875	2.0963072583454	2.44559166742052e-06	0.000106790836144029
CXCL1	4.32453585454545	70.554401388375	4.02811888109431	4.36943064268082e-06	0.000143744412285606
GLS	5.55673509090909	13.98485673125	1.33155610541165	4.32672588208788e-05	0.000558111922891725
PAEP	0.0105519981818182	0.74935166209375	6.15005479151485	2.07248067409848e-05	0.000349843053296701
HASPIN	0.868861272727273	3.385421329375	1.96213764246271	8.3638285350629e-07	7.3484127253643e-05
DNAH2	0.156383237	0.608162585	1.95937118665167	0.00599165301091106	0.0195962614620573
LINC01503	0.998708472727273	4.42501318125	2.1475462369758	0.000177318844796365	0.00148514715452147
TMTC3	4.58422290909091	10.28821450625	1.16624352550641	0.000540788377715228	0.00326007917863765
CPED1	4.96458958181818	1.4028683125625	-1.82329486703831	0.00634593889309496	0.0204011910601379
ACD	3.48417227272727	7.61186336875	1.12743370693229	5.89759352995972e-06	0.000163112077945548
LINC02042	0.123366033727273	0.26130189776875	1.08277236954791	0.00104246117734249	0.00529262547614798
AC020922.3	0.169681972727273	0.4268715025625	1.33096855429199	0.00275507725417302	0.0109163205519516
NT5C3A	6.55733090909091	13.6319583875	1.05581223079444	0.000186434850317385	0.00153910763033714
GTF3C5	7.43286445454545	16.480048275	1.14873026418059	1.53169728000043e-06	8.93571770521851e-05
SLC5A12	0.200673409636364	0.6320181696125	1.65511657030549	6.30328084829502e-05	0.000715240012244666
HAVCR2	0.799692681818182	2.4561110570625	1.61885820537403	0.000305253460861702	0.00216678454356634
PTTG1	4.05381777272727	18.87828673125	2.2193746978296	2.29882008868405e-06	0.000104555690395303
PLLP	7.95124156363636	3.453676178125	-1.20304733074223	0.000397793114416389	0.00261023394243772
NEK2	1.32151748181818	8.00972654375	2.59955747917949	3.02538003714742e-07	6.61906262199445e-05
AC136475.3	1.21331327545455	5.7057532195	2.23346525002282	0.000370245423046683	0.00248081443185062
ABI3BP	11.7441434090909	1.932942812625	-2.60307063009846	0.00159137586617467	0.00724397208162781
AC093673.1	2.52116963636364	6.468398428125	1.35931535304666	5.81869054904371e-05	0.00067854740480506
FAM49B	3.15523263636364	9.52512333125	1.59399139321514	1.29705946989502e-07	6.61906262199445e-05
AC015660.2	0.1206375	0.3536466776875	1.55163027134299	0.018153148423756	0.0450676836208023
PCED1B	1.01104502727273	3.233346173125	1.67718072596858	5.81869054904371e-05	0.00067854740480506
HOXD-AS2	0.104207869090909	0.97986957475	3.23312550796663	0.000607565872816619	0.00353785429853851
LINC02086	0.500266344181818	2.0480780393125	2.03350238613115	0.0045177498714146	0.015907744074833
SP6	1.46594500545455	3.429298126875	1.22608234861556	0.00091680896526427	0.00479259969727274
DNMBP-AS1	1.58345339181818	0.7376766554375	-1.10201391709208	0.0196640686767393	0.0479588439733585
AC024581.1	0.0384670327272727	0.3554874490625	3.20810417223084	0.00635197807238351	0.0204176056846215
RELL2	0.549820168181818	1.312685491875	1.25548956731075	6.82604513423247e-05	0.000756118427349892
[truncated: 2,095 more rows]
